# Supplementary material for: Multiomic analysis implicates nuclear hormone receptor signalling in clustering epilepsy
Source: Transl Psychiatry. 2024 Jan 27;14:65. doi: 10.1038/s41398-024-02783-5 (PMC10821879; doi:10.1038/s41398-024-02783-5)
Supplement: Supplementary file 2 — Supplementary Table1 [file 41398_2024_2783_MOESM2_ESM.xlsx]

## Sheet: Sheet1
Individual ID	Sex	PCDH19 variant	Age at time of sample collection (years)	CE Affected Status	Cell Type
AF-1	F	p.S671*	30	Affected	Skin Fibroblast	Supplementary Table 1
AF-2	F	p.Q85*	22	Affected	Skin Fibroblast
AF-3	F	p.N557K	32	Affected	Skin Fibroblast
AF-4	F	p.Y490C	7	Affected	Skin Fibroblast
AF-5	F	c.2675-6A>G, p.?	9.4	Affected	Skin Fibroblast
AF-6	F	p.P127A	7	Affected	Skin Fibroblast
AF-7	F	p.H203P and p.F206C	12.5	Affected	Skin Fibroblast
AF-8	F	p.N557K	34	Affected	Skin Fibroblast
TM-1	M	p.P127A	32	Transmitting Male	Skin Fibroblast
TM-2	M	p.N557K	63	Transmitting Male	Skin Fibroblast
MC-1	M	N/A	19	Control	Skin Fibroblast
MC-2	M	N/A	24	Control	Skin Fibroblast
MC-3	M	N/A	11	Control	Skin Fibroblast
FC-1	F	N/A	11	Control	Skin Fibroblast
FC-2	F	N/A	25	Control	Skin Fibroblast
FC-3	F	N/A	11	Control	Skin Fibroblast
