# Supplementary material for: Multiomic analysis implicates nuclear hormone receptor signalling in clustering epilepsy
Source: Transl Psychiatry. 2024 Jan 27;14:65. doi: 10.1038/s41398-024-02783-5 (PMC10821879; doi:10.1038/s41398-024-02783-5)
Supplement: Supplementary file 3 — Supplementary Table2 [file 41398_2024_2783_MOESM3_ESM.xlsx]

## Sheet: AFvFC_DMPs0.05
	AveExpr	t	P.Value	adj.P.Val	B	cpg	dif_current	V2	V3
1	-0.812747	8.41065	1.24452e-06	0.0354067	4.58192	cg21199495	0.323892	EFNA3;RP11-540D14.8;EFNA3;EFNA3;EFNA3	3'UTR;3'UTR;3'UTR;3'UTR;5'UTR
2	3.53888	14.2186	2.37652e-09	0.0016037	8.01991	cg14307826	0.247383	ZNF672;ZNF672;ZNF672	TSS1500;5'UTR;5'UTR
3	-1.24128	9.76941	2.28076e-07	0.0190468	5.65814	cg21711862	0.29731
4	-1.70861	8.81177	7.48315e-07	0.0288268	4.91357	cg04618540	0.258419	AC074391.1	5'UTR
5	2.54402	8.68342	8.43127e-07	0.0288268	4.84498	cg25500795	0.261961	NCKAP5	5'UTR
6	-3.38415	-9.52602	3.13252e-07	0.0190468	5.45899	cg27191600	-0.284304	COL6A4P1	3'UTR
7	0.28986	8.55701	1.07261e-06	0.0317828	4.67245	cg01519017	0.429734	FHIT;FHIT;FHIT	5'UTR;5'UTR;5'UTR
8	2.98564	9.44814	3.21397e-07	0.0190468	5.459	cg13057559	0.16121	FOXP1;FOXP1	TSS1500;5'UTR
9	1.59332	7.9293	2.32268e-06	0.0448156	4.16309	cg20974602	0.277623	ST6GAL1	5'UTR
10	-1.1144	8.17043	1.66797e-06	0.0394247	4.38992	cg18137479	0.230166
11	-0.003212	8.16589	1.67829e-06	0.0394247	4.38573	cg16169864	0.316145
12	3.40874	10.5248	9.10451e-08	0.0117083	6.20829	cg24185447	0.208562
13	-1.80276	8.34674	1.36173e-06	0.035995	4.52086	cg21427706	0.24938	RGS7BP;RGS7BP	TSS1500;TSS1500
14	3.01671	8.4344	1.28026e-06	0.0354067	4.55232	cg24556770	0.290167	GRAMD3	TSS1500
15	1.14697	8.30626	1.3883e-06	0.035995	4.51398	cg04864990	0.247228
16	-1.95683	8.54248	1.03182e-06	0.0317067	4.70879	cg27217715	0.215703	GPR115	5'UTR
17	2.78118	9.72476	2.46089e-07	0.0190468	5.60672	cg08094541	0.372357	FBXO9;FBXO9;FBXO9	TSS1500;TSS1500;TSS1500
18	-0.376941	7.98849	2.14001e-06	0.0427352	4.21956	cg19907520	0.294699
19	3.57206	10.8429	6.39665e-08	0.0106143	6.40681	cg13013975	0.196639
20	2.30579	8.58587	9.57765e-07	0.0305629	4.76122	cg12054333	0.259621	TFR2	TSS1500
21	-2.22098	9.45154	3.20063e-07	0.0190468	5.46157	cg15192323	0.139554	RP11-666I19.2;RP11-666I19.2	TSS200;3'UTR
22	-3.05859	-10.3347	1.12895e-07	0.0117083	6.0849	cg08872332	-0.164693
23	0.587782	-8.09348	2.08978e-06	0.0427352	4.21663	cg04880091	-0.377669
24	0.0154252	9.11065	4.88263e-07	0.0253188	5.19705	cg23783862	0.383813
25	2.90538	8.82682	7.00363e-07	0.0288268	4.96579	cg05510223	0.155352
26	2.96533	8.7984	7.92241e-07	0.0288268	4.86871	cg03266488	0.321576	TUSC1	TSS1500
27	2.0349	9.36454	3.63583e-07	0.0201105	5.37779	cg16855604	0.363939	RP11-18A15.1	TSS1500
28	2.28375	8.21319	1.57398e-06	0.0394247	4.42926	cg01228854	0.25394
29	2.56961	8.78297	7.41068e-07	0.0288268	4.92913	cg13973039	0.289734
30	-2.49743	8.04797	2.16334e-06	0.0427352	4.19744	cg18440027	0.205471	SLIT1;ARHGAP19	3'UTR;3'UTR
31	-2.95746	-10.4414	1.08611e-07	0.0117083	6.08525	cg00031187	-0.373655	RP11-771K4.1	TSS1500
32	2.35619	8.73737	7.86083e-07	0.0288268	4.89075	cg09569166	0.244918	AKAP11	5'UTR
33	-1.38804	11.1768	4.6488e-08	0.0096425	6.56955	cg11747081	0.395755	AL359392.1	TSS1500					Supplementary Table 2
34	-3.71855	-9.58009	3.10779e-07	0.0190468	5.45056	cg08005120	-0.292845
35	-1.8174	-8.06728	1.92018e-06	0.0419244	4.29393	cg13155035	-0.348044	SNORD112;MEG8;MEG8	TSS200;5'UTR;5'UTR
36	-2.19105	-8.08581	2.01388e-06	0.0427352	4.24957	cg01704957	-0.348726	YBX2;YBX2	TSS1500;TSS1500
37	-2.49881	-8.24769	1.71065e-06	0.0394247	4.35099	cg20189467	-0.524712	UPF3AP1;CCDC144A;CCDC144A	1stExon;3'UTR;3'UTR
38	2.80487	8.72458	7.99232e-07	0.0288268	4.87992	cg02505674	0.206392
39	2.55333	13.6691	3.86584e-09	0.0016037	7.80855	cg21082856	0.288354
40	0.435158	-8.16907	1.89704e-06	0.0419244	4.28148	cg03719155	-0.40206	ACP5;ACP5	TSS1500;TSS200
41	-1.57732	8.66056	8.68615e-07	0.0288268	4.82546	cg23991015	0.200634
42	3.55758	11.7334	2.48645e-08	0.0068765	6.91385	cg25775708	0.240706	RALY;RALY	5'UTR;5'UTR
43	-3.61722	-8.84925	7.84777e-07	0.0288268	4.86378	cg25504771	-0.316776	ERG;ERG	5'UTR;5'UTR

## Sheet: FCvMC_DMPs0.05
	AveExpr	t	P.Value	adj.P.Val	B	cpg	dif_current	V2	V3
1	0.208375	-6.04313	4.07375e-05	0.00916954	2.44122	cg04581538	-0.359011
2	-0.553361	-5.68926	7.44233e-05	0.0149328	1.85393	cg06629702	-0.309641	TTC34	TSS1500
3	-1.0803	-5.86969	5.3046e-05	0.011393	2.17986	cg04287755	-0.208036	RP11-740P5.3	TSS1500
4	0.619242	5.39246	0.000127004	0.0225338	1.33469	cg21299491	0.507431
5	-0.566425	5.02373	0.000240091	0.0363898	0.708009	cg12408250	0.55116
6	3.4688	-4.76451	0.000360558	0.0488164	0.296659	cg01920090	-0.0757237	DFFB;DFFB;DFFB	3'UTR;3'UTR;5'UTR
7	-2.67232	-6.07165	3.90818e-05	0.00887408	2.48247	cg00562969	-0.229305
8	-0.565425	-4.90943	0.000286152	0.041496	0.530038	cg06793402	-0.2819
9	-0.690252	-5.39095	0.000119204	0.0214955	1.38558	cg17518949	-0.191291
10	-0.867734	-5.56265	9.49968e-05	0.0181271	1.61957	cg10823805	-0.356751	MIR548W	TSS1500
11	-3.49366	-5.74546	7.02587e-05	0.0142768	1.91607	cg17175208	-0.566363	CHD5	TSS1500
12	-3.7379	-4.89588	0.000300698	0.0429845	0.486299	cg16094412	-0.248126	RNF207;RP1-120G22.11;RNF207	TSS1500;TSS200;TSS200
13	1.11324	-5.33812	0.000130858	0.0230802	1.29426	cg05785811	-0.265198	CAMTA1;CAMTA1	TSS1500;ExonBnd
14	-1.44728	5.29393	0.000150287	0.025651	1.16914	cg04917262	0.533551	PER3;PER3	5'UTR;5'UTR
15	1.27238	-4.81639	0.000328331	0.0456913	0.388836	cg18317999	-0.232148	SLC45A1	5'UTR
16	0.520988	6.20348	3.34472e-05	0.00782141	2.64234	cg12597558	0.574492
17	1.6575	-5.03662	0.00023473	0.0357733	0.730249	cg03986322	-0.316781	CLSTN1;CLSTN1;CLSTN1	3'UTR;3'UTR;3'UTR
18	0.0262248	-4.86165	0.00031044	0.0439664	0.449085	cg24075935	-0.293625	CASZ1;CASZ1	5'UTR;5'UTR
19	-0.379333	-5.72928	7.13663e-05	0.0144452	1.89897	cg08596865	-0.37897
20	-1.66384	-5.26377	0.000148601	0.0254103	1.16891	cg25289880	-0.150977
21	3.23247	-5.50733	0.000103833	0.0194377	1.53151	cg07832274	-0.231217
22	-1.04811	6.43455	2.12603e-05	0.00541577	3.07251	cg21215218	0.252748
23	2.87312	6.07641	4.09747e-05	0.00921295	2.44405	cg04877226	0.273839
24	1.1144	4.77941	0.000352812	0.0481347	0.31911	cg17517480	0.235995	CELA3B	1stExon
25	-0.58174	-4.86949	0.000298437	0.0428236	0.482812	cg23802451	-0.212584
26	-0.4463	5.25793	0.000159875	0.0268458	1.1083	cg14041976	0.440007	C1QB;C1QB	TSS1500;TSS1500
27	3.63106	6.68227	1.44357e-05	0.0039372	3.44868	cg04880657	0.0773645
28	-2.41244	-4.81613	0.000346405	0.0475031	0.346896	cg20722193	-0.215775	RP11-293P20.3;MYOM3;RP11-293P20.2	TSS1500;3'UTR;5'UTR
29	0.565905	5.38564	0.000128487	0.0227346	1.32328	cg16491530	0.515356	AIM1L;AIM1L;AIM1L	TSS1500;ExonBnd;3'UTR
30	2.80614	6.7128	1.51589e-05	0.00409942	3.41245	cg00750627	0.333443
31	0.973159	10.182	1.5534e-07	9.66129e-05	7.72222	cg24824128	0.629935
32	-0.595133	-5.67594	7.46697e-05	0.0149644	1.84767	cg05875169	-0.290374
33	3.49219	4.86937	0.000314506	0.0443596	0.441654	cg26469937	0.160916	KIAA1522	TSS1500
34	2.10904	5.58584	8.63605e-05	0.0167645	1.70391	cg11869549	0.271675
35	1.06478	4.92875	0.000283731	0.0412413	0.543513	cg03752439	0.580973
36	-2.19071	5.00219	0.000249331	0.0373806	0.670817	cg03103611	0.383997
37	2.05794	6.2	3.1621e-05	0.00746133	2.6887	cg01595555	0.291827	SMAP2	5'UTR
38	-0.320887	4.82817	0.000339068	0.0467925	0.367988	cg06346081	0.446216	ZMYND12;PPCS;PPCS;PPCS;PPCS;PPCS;PPCS;ZMYND12	5'UTR;TSS1500;TSS1500;TSS1500;TSS1500;TSS1500;TSS1500;1stExon
39	1.95615	4.84921	0.000326628	0.0455455	0.404813	cg11704212	0.304406	ST3GAL3	5'UTR
40	0.966943	-4.99391	0.000252982	0.0377534	0.656498	cg15240884	-0.34965	TMEM53;TMEM53	3'UTR;3'UTR
41	0.317804	7.20218	6.57876e-06	0.00204917	4.20821	cg00280609	0.322084
42	3.36426	-5.3231	0.000134179	0.0235111	1.26946	cg01478110	-0.145033
43	1.50526	-5.92662	5.00215e-05	0.0108558	2.24257	cg04411102	-0.337886
44	2.50913	-4.9618	0.000253027	0.0377534	0.645298	cg24862246	-0.164763	SPATA6;SPATA6;SPATA6	3'UTR;3'UTR;3'UTR
45	0.0641435	5.13084	0.000190519	0.0306513	0.927429	cg21872908	0.312937	C1orf177;C1orf177	TSS200;TSS200
46	2.16109	-5.25712	0.000160098	0.0268722	1.10693	cg17891251	-0.282195	C1orf168;C1orf168	TSS1500;TSS1500
47	-3.33442	4.91401	0.000291213	0.0420555	0.517874	cg06167025	0.316786	FGGY	5'UTR
48	-2.33821	-5.60259	8.90952e-05	0.0172028	1.683	cg06480440	-0.244719
49	2.33745	6.88431	1.17045e-05	0.00330981	3.66296	cg13121597	0.481641
50	-0.645124	-5.5395	9.73221e-05	0.0184621	1.59337	cg20289943	-0.269563
51	-0.640689	5.19074	0.000179519	0.0292676	0.994254	cg18693293	0.31622
52	0.511772	4.82552	0.00034067	0.0469699	0.363344	cg14989977	0.698425	ZRANB2-AS2	5'UTR
53	1.55339	5.24356	0.000156617	0.0264539	1.12036	cg01970802	0.290496	RP11-386O9.2;ZRANB2-AS2	TSS1500;5'UTR
54	1.9227	-6.69836	1.53647e-05	0.00414831	3.39838	cg11832870	-0.356585	RP5-887A10.1;RP11-115A15.1;RP5-887A10.1	1stExon;3'UTR;5'UTR
55	1.46683	6.20838	3.31876e-05	0.0077759	2.64994	cg17083209	0.408764	LPHN2;LPHN2;LPHN2;LPHN2	5'UTR;5'UTR;5'UTR;5'UTR
56	1.76919	-4.84757	0.00032758	0.0456322	0.401945	cg10584024	-0.33219	RP11-475O6.1	3'UTR
57	2.87033	5.87381	5.68977e-05	0.0120795	2.1228	cg12279518	0.262118
58	2.09389	5.19153	0.000179275	0.0292335	0.995595	cg00893493	0.293296	MCOLN3;MCOLN3;MCOLN3;WDR63;MCOLN3	5'UTR;5'UTR;5'UTR;5'UTR;3'UTR
59	2.81511	7.26707	5.97896e-06	0.00189336	4.3002	cg17322118	0.221698	BCL10;BCL10;BCL10;RP11-131L23.1	5'UTR;TSS1500;1stExon;5'UTR
60	1.0534	-5.40674	0.000116844	0.0211851	1.40646	cg10781632	-0.301282	RP11-131L23.1	5'UTR
61	2.27613	-4.90042	0.000298294	0.0428106	0.494206	cg09818397	-0.277808	LRRC8B	5'UTR
62	0.660473	-4.7928	0.000344537	0.0473348	0.342557	cg05234065	-0.27578	snoU13	TSS1500
63	1.93117	4.78294	0.000361019	0.0488548	0.302503	cg02688432	0.242547	CDC7;CDC7	5'UTR;5'UTR
64	-2.07957	5.26165	0.000158854	0.026712	1.1146	cg24271593	0.45486
65	-1.33527	5.1253	0.000189383	0.0305397	0.930392	cg19274612	0.223981	RP5-947P14.1;RP5-947P14.1	5'UTR;5'UTR
66	-2.93458	5.24549	0.000153412	0.0260345	1.13758	cg26015416	0.155736	NTNG1;NTNG1;NTNG1;NTNG1;NTNG1	3'UTR;3'UTR;3'UTR;3'UTR;3'UTR
67	-0.964722	-5.15684	0.000190375	0.0306401	0.936463	cg24669449	-0.376982
68	0.644093	-5.03056	0.000237237	0.0360363	0.719786	cg10489672	-0.471551	CD2;CD2	TSS1500;TSS1500
69	-1.61368	-6.01621	4.24082e-05	0.00947108	2.40139	cg16096717	-0.223976
70	0.657756	6.67382	1.46876e-05	0.00399146	3.43239	cg23894227	0.36293	NBPF9;NBPF9	5'UTR;5'UTR
71	2.72507	6.32379	2.53466e-05	0.00625692	2.90131	cg21686944	0.214523	PDE4DIP;PDE4DIP	3'UTR;3'UTR
72	2.45088	-4.81026	0.000331981	0.0460059	0.37795	cg05711609	-0.148135	BCL9	5'UTR
73	1.18606	4.79535	0.000341026	0.0469924	0.351489	cg17278793	0.187218	RP11-196G18.21	3'UTR
74	0.0900818	4.96037	0.000268351	0.0396094	0.598411	cg24608182	0.417629	BOLA1	5'UTR
75	2.55511	-4.77796	0.00037079	0.0499166	0.279873	cg26799398	-0.253605	ECM1;ECM1;ECM1;ECM1;TARS2	TSS1500;TSS1500;TSS1500;TSS1500;5'UTR
76	0.764917	-4.92859	0.000279207	0.0407982	0.556104	cg15336312	-0.266815	RP11-68I18.10;SEMA6C	TSS1500;TSS200
77	2.11597	5.40062	0.000119874	0.0215835	1.3839	cg24731279	0.265396	PSMD4	TSS1500
78	-0.255828	-5.68424	7.23132e-05	0.0145977	1.87624	cg14704819	-0.272319
79	-1.61704	4.95286	0.000271925	0.0399734	0.585378	cg26320663	0.361456
80	-1.50849	-7.18695	7.48614e-06	0.0022793	4.09435	cg13649488	-0.409452	RP1-91G5.3	TSS1500
81	-1.83144	5.03892	0.000233787	0.0356755	0.734212	cg03352287	0.398284	CRCT1	3'UTR
82	-0.783593	-5.16193	0.000177573	0.0290301	0.993738	cg18805469	-0.212656	SPRR4	3'UTR
83	0.863754	-4.94946	0.000273559	0.0401354	0.579477	cg16013543	-0.416897	ATP8B2;ATP8B2;ATP8B2	5'UTR;TSS1500;TSS200
84	2.75484	4.89375	0.000301836	0.0431107	0.482579	cg20803043	0.300343
85	-0.812747	-5.6595	7.66335e-05	0.015257	1.82194	cg21199495	-0.236808	EFNA3;RP11-540D14.8;EFNA3;EFNA3;EFNA3	3'UTR;3'UTR;3'UTR;3'UTR;5'UTR
86	-4.16355	6.7361	1.46322e-05	0.00397903	3.44674	cg03917423	0.272664	RHBG;RHBG;RHBG	5'UTR;1stExon;5'UTR
87	-2.15575	-5.27082	0.000146787	0.0251676	1.18098	cg24528307	-0.125399	ITLN2	TSS1500
88	1.68381	4.8173	0.000327796	0.045647	0.39044	cg11214962	0.210894	MPZ	TSS1500
89	2.4207	4.90568	0.000295532	0.0425239	0.503372	cg12667840	0.305615
90	2.21657	-5.32003	0.000134757	0.0235825	1.26505	cg15939219	-0.189978	RP4-782G3.1	TSS1500
91	2.58277	-4.91136	0.000278391	0.040722	0.552343	cg13442152	-0.188097	DCAF6;DCAF6	3'UTR;3'UTR
92	-0.250561	7.262	6.71306e-06	0.00208212	4.19925	cg00029031	0.541408	TNR;TNR	5'UTR;5'UTR
93	0.22305	-5.31713	0.000135438	0.0236618	1.26009	cg02178797	-0.264578	TEDDM1	TSS1500
94	-0.302251	5.63667	8.41657e-05	0.0164242	1.73888	cg19264170	0.524412	APOBEC4;APOBEC4;RGL1;RGL1;RGL1;RGL1	TSS200;TSS200;5'UTR;5'UTR;5'UTR;5'UTR
95	1.97516	5.01738	0.000242778	0.0366815	0.69705	cg19101018	0.452263
96	-2.83623	5.61986	8.65602e-05	0.0167954	1.71134	cg23898184	0.369076
97	-0.753446	6.21579	3.07507e-05	0.00729781	2.71558	cg23934072	0.311794	KIF21B	3'UTR
98	-3.10008	5.22416	0.000169449	0.0280044	1.05107	cg06912814	0.299398	TMEM9	5'UTR
99	1.14074	-5.35525	0.000135317	0.0236456	1.27235	cg22350890	-0.377634	TNNT2;TNNT2;TNNT2;TNNT2;TNNT2;TNNT2	5'UTR;5'UTR;5'UTR;5'UTR;5'UTR;TSS1500
100	-3.17076	4.78401	0.000366806	0.0495008	0.290514	cg10257545	0.238323
101	1.87402	5.64023	8.36674e-05	0.0163449	1.74471	cg27171503	0.392744	NAV1	5'UTR
102	0.933362	-5.40403	0.000124527	0.0222044	1.35405	cg14282634	-0.467135	NAV1;IPO9-AS1	5'UTR;3'UTR
103	2.50363	5.92986	5.19256e-05	0.0111813	2.21233	cg13149459	0.278603
104	1.7135	5.51922	0.000101379	0.0190557	1.55436	cg25343008	0.307052	PPP1R12B	5'UTR
105	1.85436	4.86133	0.00031968	0.0448687	0.425995	cg14221770	0.363128	SNORA70;PPP1R12B	TSS1500;5'UTR
106	2.18509	-6.33682	2.70952e-05	0.00658859	2.84777	cg15002641	-0.355248
107	2.03915	5.21625	0.000171779	0.0282611	1.03763	cg17158762	0.340975	MDM4;MDM4;MDM4	3'UTR;5'UTR;3'UTR
108	1.98438	5.02722	0.000238629	0.0362079	0.714026	cg04035253	0.402405	NFASC;NFASC	TSS1500;TSS1500
109	-0.496808	-5.637	7.83125e-05	0.015515	1.79807	cg13474414	-0.230716	CDK18;CDK18;CDK18;CDK18	3'UTR;3'UTR;3'UTR;5'UTR
110	1.76701	-5.34522	0.000129003	0.0228065	1.30794	cg17714790	-0.192796	RP11-38J22.6	TSS1500
111	2.63312	-4.76506	0.000360202	0.048784	0.297633	cg04102734	-0.0974248
112	1.64839	5.43193	0.000118766	0.0214446	1.40061	cg24259463	0.550321
113	0.210148	-5.04777	0.000230199	0.0352316	0.749445	cg12706474	-0.464299
114	0.337668	-4.80274	0.000350381	0.0478918	0.333097	cg20692980	-0.324525
115	2.87727	-4.87025	0.000314659	0.0443687	0.441591	cg09980515	-0.212967
116	0.466668	-4.80354	0.000354256	0.048235	0.324813	cg06977831	-0.410441	MARK1;MARK1	5'UTR;5'UTR
117	2.07597	5.0991	0.000210469	0.0329723	0.837677	cg27518240	0.310499	RP11-421L10.1;RP11-421L10.1	TSS1500;TSS1500
118	1.70314	-7.74252	3.12806e-06	0.00111242	4.92381	cg18550591	-0.308602	C1orf35	TSS1500
119	-0.225251	6.57099	1.716e-05	0.00453127	3.28085	cg08228672	0.327643	GJC2;GJC2	1stExon;5'UTR
120	-4.04663	-5.60332	8.39894e-05	0.016404	1.73151	cg02826237	-0.113587
121	0.0772635	-4.96907	0.000252684	0.0377379	0.648889	cg24157994	-0.280685
122	0.666116	5.35939	0.000125881	0.0223928	1.33202	cg10445708	0.277775	RP5-858B6.3	5'UTR
123	1.41852	-5.65845	8.11656e-05	0.0159539	1.7745	cg08951201	-0.408282
124	0.106472	6.2043	3.34036e-05	0.00781342	2.64361	cg07790489	0.664709
125	0.407418	-7.00314	9.80678e-06	0.0028529	3.83396	cg17607057	-0.557712
126	0.317832	-5.68067	7.27497e-05	0.0146644	1.87034	cg13568948	-0.238158
127	-1.40266	-4.94416	0.000276123	0.0404473	0.570286	cg27548827	-0.473402
128	1.57561	5.67919	7.84147e-05	0.0155272	1.80833	cg16524818	0.585397
129	-2.4277	-4.97766	0.000245968	0.0370303	0.673137	cg20601412	-0.152346	MT1P2	TSS1500
130	0.881887	-5.34363	0.000138028	0.0240183	1.25284	cg09786278	-0.39777	RGS7	5'UTR
131	2.91669	-4.77178	0.000364077	0.0492045	0.291803	cg09780107	-0.17082
132	-1.20391	-4.95271	0.000271994	0.0399765	0.585128	cg26621945	-0.288709
133	3.53888	-11.9897	1.91544e-08	1.78964e-05	9.5754	cg14307826	-0.244313	ZNF672;ZNF672;ZNF672	TSS1500;5'UTR;5'UTR
134	-1.24128	-8.35423	1.35032e-06	0.000561005	5.72037	cg21711862	-0.289516
135	-1.02141	5.20318	0.0001757	0.0288148	1.01542	cg22745354	0.335312
136	-3.19698	-5.25423	0.000160897	0.0269612	1.10203	cg23668184	-0.23428	SOX11;SOX11;AC010729.1	1stExon;3'UTR;5'UTR
137	-2.55751	-4.86698	0.000316489	0.0445511	0.435876	cg16725094	-0.232974	AC017076.4;RNF144A;RNF144A;RNF144A	3'UTR;TSS1500;TSS1500;TSS1500
138	-1.9074	7.66188	3.80089e-06	0.00129771	4.74447	cg23331411	0.479659	RNF144A	5'UTR
139	1.44102	-5.24785	0.000152782	0.0259505	1.14163	cg21542637	-0.253118	7SK	TSS1500
140	0.748711	-5.95471	4.60949e-05	0.0101342	2.31732	cg10105712	-0.259109
141	-1.38156	-5.03868	0.0002207	0.034105	0.779817	cg17457352	-0.138186	SNORA40	TSS200
142	-1.41809	5.36891	0.0001322	0.0232726	1.29526	cg08250187	0.505016
143	1.36958	5.75015	6.97167e-05	0.0141875	1.92366	cg10434040	0.365603
144	1.12216	5.46883	0.00011157	0.0205112	1.46205	cg01139101	0.607106
145	-1.58957	6.41033	2.41502e-05	0.00600267	2.95986	cg02751824	0.376935	KCNS3	5'UTR
146	-1.93168	-6.57192	1.71353e-05	0.00452618	3.28225	cg13287979	-0.174653
147	-1.40282	-5.80907	5.86694e-05	0.0123754	2.08118	cg03247217	-0.180318	AC068490.2	TSS1500
148	-2.1062	-5.16665	0.000181681	0.0295319	0.976969	cg07404554	-0.188368
149	-1.17087	4.81235	0.000348747	0.0477393	0.340255	cg18947209	0.410302
150	2.78375	5.43608	0.000110294	0.0203487	1.4619	cg01309343	0.149678
151	2.14323	6.29029	2.67397e-05	0.00652317	2.84916	cg14620184	0.253528
152	0.522919	-4.93383	0.000281203	0.0409848	0.552328	cg01455297	-0.347417	AC009305.2	TSS1500
153	-2.60834	5.09843	0.000210717	0.0329925	0.836515	cg24597158	0.164509	GALNT14;GALNT14;GALNT14;GALNT14;GALNT14	1stExon;5'UTR;TSS1500;TSS1500;TSS1500
154	-1.30286	-6.95998	1.04552e-05	0.00300466	3.7721	cg26261627	-0.515487	SRD5A2	TSS200
155	-1.75277	-5.94626	5.05612e-05	0.0109329	2.23841	cg15403517	-0.49736	SRD5A2	TSS200
156	-1.15157	-5.15641	0.000190516	0.0306513	0.93573	cg01162410	-0.447216	AL121652.2	TSS1500
157	-0.679095	-4.89932	0.000298875	0.0428421	0.492288	cg09626357	-0.596563	AL121652.2	TSS1500
158	2.7132	6.86316	1.19356e-05	0.00336026	3.6427	cg04098790	0.316618
159	-0.934229	5.27913	0.00014468	0.0248629	1.1952	cg08080195	0.242002	CDC42EP3	5'UTR
160	-0.187547	6.1435	3.68001e-05	0.00843432	2.54905	cg19437176	0.542594	AC016995.3;AC016995.3;AC016995.3;AC016995.3	3'UTR;TSS1500;3'UTR;3'UTR
161	1.44105	-5.06429	0.000223645	0.034483	0.777888	cg05214874	-0.520253
162	1.07938	5.29152	0.00015091	0.0257362	1.16507	cg06761428	0.48918	PRKCE	TSS1500
163	-0.557527	-5.08175	0.000204502	0.0323244	0.854823	cg25244395	-0.222971
164	-3.97298	-5.62429	8.59226e-05	0.0166834	1.7186	cg14875171	-0.233461	NRXN1;NRXN1;NRXN1	1stExon;5'UTR;3'UTR
165	2.5768	-5.42384	0.00011947	0.0215295	1.39346	cg17206596	-0.230439	SERTAD2;SERTAD2	3'UTR;5'UTR
166	-1.70861	-5.84069	5.70781e-05	0.0121085	2.11192	cg04618540	-0.180309	AC074391.1	5'UTR
167	2.32442	-5.26954	0.000148231	0.0253627	1.17271	cg11258076	-0.199889
168	0.00430651	4.9022	0.000297359	0.042691	0.497301	cg12366648	0.393161
169	-1.35298	-5.00573	0.000247789	0.0372394	0.676929	cg22553423	-0.244281	ARHGAP25;ARHGAP25;ARHGAP25;ARHGAP25;ARHGAP25;ARHGAP25	TSS200;TSS200;TSS200;5'UTR;1stExon;5'UTR
170	2.08452	5.87978	5.2402e-05	0.0112751	2.19249	cg23930811	0.24455
171	1.48442	5.63684	8.41424e-05	0.0164242	1.73915	cg16636638	0.361635
172	2.22459	6.62014	1.62297e-05	0.00433809	3.33748	cg20058506	0.27416
173	-1.92434	-5.77522	6.68914e-05	0.0137372	1.96422	cg18409528	-0.385967	TLX2	TSS1500
174	0.754713	4.84022	0.000331882	0.0460059	0.389091	cg06931065	0.418094
175	0.0470572	-4.87893	0.000293426	0.0422875	0.49948	cg20912641	-0.247493
176	1.22717	-4.88244	0.000307939	0.0437184	0.462856	cg06684811	-0.586356
177	-0.353794	-5.40083	0.000125207	0.0223017	1.3487	cg03762237	-0.39367
178	2.07322	-5.90756	4.98225e-05	0.0108211	2.24123	cg16308841	-0.244133	C2orf29	3'UTR
179	-1.57345	-5.5622	8.8903e-05	0.0171736	1.67361	cg00001791	-0.179426	TMEM182	5'UTR
180	1.3807	-5.39138	0.000124923	0.0222654	1.34775	cg10139947	-0.339805	AC013402.5	TSS1500
181	2.85787	4.94998	0.000273308	0.0401127	0.580381	cg00096307	0.220091	UXS1	3'UTR
182	1.66776	6.83566	1.25904e-05	0.00351242	3.59236	cg21341794	0.492494
183	3.00931	5.24831	0.000162544	0.0271784	1.09201	cg00461164	0.269582
184	-0.649833	5.02002	0.000241655	0.0365535	0.701613	cg27624162	0.571333
185	0.402968	5.12355	0.000201704	0.0319979	0.879557	cg04487274	0.43854
186	-2.38629	-4.93022	0.000282997	0.0411962	0.546065	cg10479672	-0.200033	IL36B	TSS200
187	-0.1331	5.35201	0.000136067	0.023738	1.26691	cg11068273	0.664354
188	1.68959	6.1786	3.47974e-05	0.00808247	2.6037	cg04987536	0.343609	TMEM37	TSS200
189	-0.867836	5.20211	0.000176025	0.0288567	1.0136	cg05927390	0.547493
190	-1.45272	6.98312	1.01022e-05	0.00292252	3.80529	cg14701122	0.631806
191	-3.74104	-5.32705	0.000134031	0.0235051	1.27155	cg16198087	-0.132487	CNTNAP5;AC079154.1;CNTNAP5	1stExon;TSS1500;5'UTR
192	-0.562579	-6.30098	2.86667e-05	0.00689793	2.79281	cg03321349	-0.386113
193	1.25093	-5.00684	0.000247308	0.0372117	0.678842	cg08663425	-0.306645	BIN1	3'UTR
194	2.51807	5.50268	0.000100782	0.0189678	1.55448	cg22271677	0.199485
195	2.27824	4.82225	0.000342653	0.047143	0.357623	cg21875839	0.224106
196	-1.59289	-4.80896	0.000350855	0.0479407	0.33432	cg11942181	-0.23381
197	-0.867032	-5.40291	0.000116771	0.0211764	1.40584	cg08886046	-0.252756	AC079776.2;AC079776.3	3'UTR;5'UTR
198	1.39308	-4.80816	0.000351356	0.0479715	0.332913	cg16147202	-0.334873	AC140481.8;AC140481.8;FAM123C	3'UTR;3'UTR;TSS1500
199	2.54402	-7.52185	4.12901e-06	0.00139371	4.65549	cg25500795	-0.266893	NCKAP5	5'UTR
200	2.0099	-6.00061	4.54218e-05	0.0100148	2.34051	cg16498879	-0.306267	7SK;NCKAP5	TSS1500;5'UTR
201	1.47927	-4.82541	0.000328878	0.0457399	0.390824	cg08471449	-0.259655	NCKAP5-IT1	TSS1500
202	-0.343503	-4.93461	0.000279854	0.0408752	0.556388	cg25462095	-0.307217
203	0.728654	5.38729	0.000128126	0.0226901	1.32604	cg02375649	0.433076	THSD7B	TSS1500
204	-1.21038	4.78117	0.000368672	0.0496799	0.285515	cg01709492	0.377535	THSD7B	5'UTR
205	-1.42214	5.52933	0.000100745	0.0189666	1.56232	cg08200809	0.557996
206	-0.708082	5.90894	5.37269e-05	0.0115094	2.17895	cg05853130	0.700817
207	0.988485	7.15343	7.86146e-06	0.0023744	4.04723	cg00250581	0.628185	AC007364.1	TSS1500
208	-0.0897803	-5.70583	6.97344e-05	0.0141876	1.91185	cg04084481	-0.300426	CACNB4	3'UTR
209	0.935614	5.17751	0.000183677	0.0297642	0.971717	cg03583022	0.617709
210	2.28099	6.62889	1.56806e-05	0.00421986	3.3684	cg15148145	0.163366	FIGN	3'UTR
211	2.29957	4.94146	0.000275646	0.0403974	0.570709	cg16532938	0.247796	FIGN	3'UTR
212	0.934162	5.36736	0.000130529	0.023037	1.30508	cg13915277	0.35376	AC007277.3	3'UTR
213	1.71665	4.99798	0.000251182	0.0375767	0.663531	cg05309407	0.394513
214	1.19625	5.24201	0.000164316	0.0274078	1.08134	cg24084780	0.509983	CHN1	3'UTR
215	3.13961	-6.60173	1.63571e-05	0.0043665	3.3274	cg10129892	-0.179011	OSBPL6;OSBPL6	5'UTR;5'UTR
216	0.789669	5.23766	0.000165552	0.0275371	1.07396	cg10506151	0.394259
217	-2.76795	5.72687	7.24525e-05	0.0146187	1.88591	cg12255818	0.381215	OSGEPL1;OSGEPL1;OSGEPL1-AS1;OSGEPL1-AS1;OSGEPL1-AS1;OSGEPL1	TSS1500;TSS1500;5'UTR;5'UTR;5'UTR;TSS1500
218	-3.79809	5.45868	0.00011027	0.0203487	1.46864	cg05654645	0.0657086	HSPE1;HSPE1;HSPD1;HSPD1;HSPD1;HSPE1;HSPE1;HSPD1	TSS1500;TSS1500;5'UTR;5'UTR;5'UTR;TSS1500;TSS1500;5'UTR
219	0.807788	-6.32595	2.75618e-05	0.00667065	2.83113	cg27510048	-0.405051
220	1.91399	5.43014	0.000119126	0.0214883	1.39764	cg17624315	0.362803	TRAK2;TRAK2;TRAK2;TRAK2	5'UTR;3'UTR;5'UTR;5'UTR
221	-3.25669	-5.72011	6.80813e-05	0.013923	1.93537	cg22722128	-0.0844437	FAM117B;FAM117B	TSS1500;TSS1500
222	1.1734	7.01496	9.63671e-06	0.00281528	3.85085	cg05824976	0.557641	ICA1L;ICA1L	TSS1500;TSS1500
223	-1.16416	5.81621	6.25288e-05	0.0130512	2.03033	cg25938039	0.36343
224	0.701234	-5.99539	4.52918e-05	0.00999403	2.34166	cg21165909	-0.376241	CPS1;CPS1;CPS1	TSS1500;TSS1500;TSS1500
225	0.0126017	-5.31096	0.000145964	0.0250368	1.19785	cg10033806	-0.464886	CPS1	TSS1500
226	1.24688	4.94261	0.000276882	0.040539	0.567584	cg01648779	0.382968	RUFY4;RUFY4	TSS1500;TSS1500
227	-2.43314	-9.03384	5.37886e-07	0.00026113	6.58038	cg14674720	-0.277202	AC097468.7	TSS1500
228	0.490363	-4.79608	0.000358998	0.0486686	0.311715	cg15797218	-0.349246	SLC23A3;SLC23A3;SLC23A3;SLC23A3;SLC23A3;SLC23A3	5'UTR;1stExon;1stExon;5'UTR;5'UTR;TSS200
229	2.68171	6.66153	1.49066e-05	0.00404305	3.41753	cg00718902	0.209598	ASIC4	5'UTR
230	1.03451	5.11941	0.000203162	0.0321676	0.872467	cg03190371	0.544014	AC010980.2;AC010980.2;AC010980.2;AC010980.2;AC010980.2;AC010980.2;AC010980.2	5'UTR;5'UTR;5'UTR;1stExon;5'UTR;5'UTR;TSS200
231	0.859426	-5.31871	0.000135066	0.0236134	1.2628	cg12485794	-0.224371
232	3.14345	5.3766	0.000130335	0.0230076	1.30904	cg23701784	0.225964	RHBDD1	TSS200
233	0.136496	-4.86945	0.000315109	0.0444095	0.440183	cg00122365	-0.357917
234	2.50629	8.49402	1.23736e-06	0.000521388	5.8081	cg11112948	0.551297	SP100	5'UTR
235	-1.27686	5.08468	0.000215828	0.0336024	0.81292	cg01090766	0.459017	COPS7B	ExonBnd
236	-0.430978	-5.37557	0.000130709	0.0230589	1.30642	cg09701000	-0.393061
237	2.0303	5.9934	4.6842e-05	0.0102678	2.31318	cg00676304	0.53064	EFHD1	5'UTR
238	1.69978	4.95218	0.000272248	0.0400067	0.584208	cg08660179	0.443642
239	1.62642	-6.59459	1.81581e-05	0.00475848	3.23723	cg22068687	-0.362307	MLPH	5'UTR
240	2.27122	6.25435	3.0856e-05	0.00731651	2.72103	cg00162633	0.644133
241	1.37375	-5.18339	0.0001799	0.0293009	0.990215	cg01624333	-0.306415	HDAC4	3'UTR
242	-0.0844829	6.25492	3.08282e-05	0.00731201	2.72191	cg20149840	0.491123	HDAC4	5'UTR
243	-0.955296	6.21942	3.26116e-05	0.0076649	2.66703	cg09190807	0.417254
244	1.08907	-4.85379	0.000318824	0.0447962	0.425385	cg20578155	-0.30429
245	1.89239	-4.93368	0.000281275	0.0409848	0.552078	cg18120807	-0.250338	RNPEPL1	5'UTR
246	-2.49675	-6.39985	2.374e-05	0.00592021	2.97223	cg18635791	-0.166026	IL5RA;IL5RA;IL5RA;IL5RA	3'UTR;3'UTR;3'UTR;3'UTR
247	0.694569	-5.11417	0.00019939	0.0317157	0.885685	cg14638588	-0.324997
248	1.61828	-5.65435	7.95109e-05	0.0156918	1.7903	cg09248934	-0.303675	C3orf32;C3orf32;C3orf32	3'UTR;3'UTR;3'UTR
249	1.82755	-5.42358	0.000120459	0.0216701	1.3867	cg14483142	-0.361232	OXTR;CAV3	TSS1500;5'UTR
250	1.96541	-6.12244	3.50432e-05	0.00813046	2.58528	cg07577799	-0.194521	SLC6A1	3'UTR
251	1.69519	5.87266	5.70048e-05	0.0120991	2.12095	cg02835301	0.320026
252	-0.80843	5.13536	0.000197605	0.0315286	0.899767	cg02309841	0.628137	VGLL4;VGLL4	5'UTR;5'UTR
253	-0.54223	5.4548	0.00011425	0.0208744	1.43872	cg22372070	0.53837
254	1.24546	-5.19998	0.000171139	0.0281836	1.03547	cg08804742	-0.309128
255	-0.173376	-5.07476	0.000207047	0.0326033	0.842657	cg16367489	-0.280495	SYN2	5'UTR
256	1.49554	4.93087	0.000282674	0.0411597	0.547191	cg15422103	0.432986
257	1.90024	5.35365	0.000134947	0.0236008	1.27408	cg20292300	0.291826
258	-1.36956	-4.8739	0.00029608	0.0425738	0.490616	cg09531541	-0.175521
259	1.52366	-4.92299	0.000271165	0.0399112	0.577145	cg12140441	-0.2261
260	-3.38415	7.72647	3.2513e-06	0.0011435	4.88823	cg27191600	0.274768	COL6A4P1	3'UTR
261	2.8154	4.95386	0.000259913	0.0385699	0.621346	cg24000674	0.161667	ANKRD28	3'UTR
262	2.25379	7.20721	6.79203e-06	0.00210111	4.18135	cg04057469	0.297095
263	-2.26705	-5.68503	7.48152e-05	0.0149825	1.84849	cg07113537	-0.26835
264	1.77484	7.20644	6.57965e-06	0.00204917	4.20871	cg03911306	0.31323	DAZL	TSS1500
265	1.49417	11.1614	4.52999e-08	3.48972e-05	8.82476	cg19211484	0.361294
266	-0.352128	5.1117	0.000205903	0.0324963	0.85927	cg06256523	0.581258	PLCL2	5'UTR
267	1.73286	6.5097	2.06957e-05	0.00528982	3.11008	cg12990219	0.436337	TBC1D5;TBC1D5;TBC1D5;TBC1D5	5'UTR;5'UTR;5'UTR;3'UTR
268	0.59241	-6.09292	3.99031e-05	0.00902582	2.46995	cg15876778	-0.478922	ZNF385D	3'UTR
269	0.902554	-5.86406	5.78117e-05	0.0122454	2.10719	cg07370900	-0.466672	ZNF385D	3'UTR
270	0.867626	-5.06449	0.00021084	0.0330055	0.824793	cg15011775	-0.226315	RARB;RARB	5'UTR;5'UTR
271	2.69028	-5.39971	0.000125446	0.02233	1.34682	cg06917671	-0.26816	OSBPL10-AS1;OSBPL10-AS1;OSBPL10-AS1;OSBPL10-AS1	TSS1500;TSS1500;TSS1500;TSS1500
272	-4.67938	-6.58715	1.67329e-05	0.00444254	3.30533	cg11142705	-0.0664563	CCK;CCK	5'UTR;TSS1500
273	1.8954	5.67321	7.91976e-05	0.0156419	1.79859	cg17528003	0.421466
274	0.113327	5.80784	6.33951e-05	0.0131823	2.01685	cg03393625	0.430819
275	-3.6679	6.24366	2.88147e-05	0.0069195	2.77628	cg06318592	0.0746278	SCAP;SCAP;SCAP;SCAP	TSS200;TSS200;TSS1500;TSS200
276	-0.761497	5.27795	0.000154466	0.0261598	1.14216	cg26444911	0.530418	QARS;QARS;QARS	TSS1500;TSS200;TSS200
277	0.203096	5.13114	0.000199059	0.0316696	0.89255	cg01104717	0.421094
278	-2.62561	4.94633	0.000275069	0.0403356	0.574054	cg20891225	0.177276	FLNB	1stExon
279	-0.687726	4.87641	0.000311248	0.0440525	0.452329	cg03479209	0.570603
280	2.93068	6.11743	3.53291e-05	0.00818377	2.57734	cg27143326	0.148451	ABHD6;ABHD6	5'UTR;5'UTR
281	1.1916	-6.83631	1.13946e-05	0.00323429	3.67792	cg12756700	-0.306581	FHIT	3'UTR
282	0.0800803	-5.16021	0.000189266	0.0305312	0.942214	cg08223225	-0.388816	FHIT;FHIT;FHIT	5'UTR;5'UTR;5'UTR
283	0.28986	-6.81371	1.2452e-05	0.00348083	3.59809	cg01519017	-0.408589	FHIT;FHIT;FHIT	5'UTR;5'UTR;5'UTR
284	2.32243	5.43736	0.000117678	0.0212875	1.40967	cg18970805	0.412121	PTPRG	5'UTR
285	1.70059	5.72067	7.31996e-05	0.0147372	1.87585	cg21910920	0.435976
286	-0.263207	-5.10175	0.000209499	0.0329011	0.842223	cg10133091	-0.349304	RP11-231I13.2	3'UTR
287	2.98564	-8.08591	1.87179e-06	0.000737586	5.40937	cg13057559	-0.159399	FOXP1;FOXP1	TSS1500;5'UTR
288	2.72343	5.14594	0.000194007	0.0310559	0.917859	cg01186551	0.572759	FOXP1;FOXP1;FOXP1;FOXP1;FOXP1	5'UTR;5'UTR;5'UTR;5'UTR;5'UTR
289	1.88256	4.80238	0.000354989	0.0482899	0.322779	cg15491385	0.461637
290	-2.16859	-5.56115	9.5501e-05	0.0182116	1.61483	cg15411820	-0.361082
291	-0.827221	5.85275	5.8892e-05	0.0124107	2.08905	cg09843517	0.443062	PDZRN3;PDZRN3	5'UTR;5'UTR
292	-0.639407	6.28262	2.95082e-05	0.00705135	2.7646	cg22797643	0.389746
293	-0.0112293	5.3331	0.000140537	0.024317	1.23512	cg07747428	0.583362
294	-1.17283	-7.52397	4.61435e-06	0.00152466	4.55901	cg00882933	-0.409673
295	2.4655	5.80058	6.37784e-05	0.0132388	2.01003	cg05072854	0.286102
296	-1.29974	5.28459	0.000152714	0.025949	1.15338	cg00063073	0.398302	RP11-553L6.2	TSS1500
297	-0.350881	6.02051	4.48338e-05	0.0099261	2.35604	cg05785919	0.726612	ZBTB20;ZBTB20;ZBTB20;ZBTB20;ZBTB20;ZBTB20	5'UTR;5'UTR;5'UTR;5'UTR;5'UTR;5'UTR
298	-0.687125	6.74105	1.45228e-05	0.00395705	3.45402	cg01389234	0.656466	ZBTB20;ZBTB20;ZBTB20;ZBTB20;ZBTB20;ZBTB20	5'UTR;5'UTR;5'UTR;5'UTR;5'UTR;5'UTR
299	1.1174	-5.68053	7.82392e-05	0.0155123	1.81053	cg24088436	-0.497156	PARP15	5'UTR
300	2.89389	-5.17447	0.000176516	0.0288972	1.00255	cg26691472	-0.173332
301	-2.77096	5.99764	4.65213e-05	0.0102056	2.3199	cg02307957	0.376193
302	1.3174	-4.76158	0.000364638	0.0492643	0.286811	cg11148677	-0.236395	KALRN	5'UTR
303	2.43396	5.81525	5.80687e-05	0.0122872	2.09126	cg09751451	0.237877
304	1.83054	4.99441	0.00025276	0.0377379	0.657363	cg25167618	0.28498	SLC12A8;SLC12A8;SLC12A8	TSS1500;3'UTR;5'UTR
305	2.68468	-4.87022	0.000306561	0.0435898	0.462013	cg12298658	-0.187405
306	2.91208	-5.42432	0.000116691	0.0211665	1.41269	cg03870980	-0.215804
307	1.37234	-4.82269	0.000342386	0.0471314	0.358391	cg01471617	-0.464518	RP11-517B11.7	TSS1500
308	2.1053	5.0173	0.000242811	0.0366815	0.696914	cg25756812	0.487108
309	2.06997	5.00527	0.000247989	0.037251	0.676134	cg02691693	0.361422	ARMC8;ARMC8;ARMC8;ARMC8;ARMC8;ARMC8;ARMC8;ARMC8;ARMC8;ARMC8	TSS1500;TSS1500;TSS1500;TSS1500;TSS1500;TSS1500;TSS1500;TSS1500;TSS1500;TSS1500
310	2.8501	6.54553	1.83278e-05	0.00479691	3.22006	cg14833402	0.245577
311	0.182663	5.5205	0.000102255	0.0191813	1.54771	cg01138098	0.410725	SPSB4	5'UTR
312	1.91934	5.77171	6.72803e-05	0.0137932	1.95854	cg02853524	0.410494
313	-1.79543	4.81326	0.000348182	0.0476776	0.341854	cg02910031	0.50723
314	-1.95455	-4.85015	0.000326084	0.0455003	0.406453	cg01764105	-0.441806	SMC4	TSS1500
315	-3.25225	5.03498	0.000235405	0.0358631	0.727419	cg22878627	0.244441	MECOM	3'UTR
316	-4.10035	5.7149	7.39036e-05	0.0148429	1.86646	cg08453030	0.215982
317	1.39583	4.76517	0.000360129	0.048784	0.297832	cg13303534	0.199761
318	0.631953	-5.02931	0.000232367	0.0355192	0.7358	cg00753137	-0.313015	RP11-33A14.1;RP11-33A14.1	3'UTR;3'UTR
319	-3.09894	-5.11468	0.000192959	0.030936	0.91199	cg12864915	-0.145444	PEX5L;PEX5L;PEX5L;PEX5L;PEX5L	TSS1500;TSS200;TSS1500;TSS1500;TSS1500
320	1.72621	5.11603	0.000204359	0.032314	0.866684	cg24034789	0.342163
321	0.987293	-4.82271	0.000324614	0.0453485	0.400044	cg23300734	-0.231304	MAP3K13;MAP3K13	5'UTR;5'UTR
322	0.904643	4.93426	0.000280986	0.0409786	0.553091	cg00417544	0.338475
323	0.346146	7.24401	6.8903e-06	0.00212676	4.17418	cg27409573	0.704447
324	2.41169	5.83967	6.0167e-05	0.0126314	2.06806	cg21321133	0.290816	IL1RAP;IL1RAP;IL1RAP;IL1RAP;IL1RAP	5'UTR;5'UTR;5'UTR;5'UTR;5'UTR
325	2.5809	5.08249	0.000204238	0.0323011	0.856095	cg24332696	0.123771	ATP13A3;ATP13A3	TSS1500;5'UTR
326	2.79236	5.07411	0.000219846	0.0339919	0.794759	cg26658182	0.277075	TMEM44	TSS1500
327	-3.43296	4.95347	0.000256801	0.0382173	0.630718	cg20860638	0.0695592	MFI2;MFI2	TSS200;TSS200
328	-2.17005	-4.8623	0.000319128	0.0448185	0.427698	cg10126931	-0.227329	BDH1	TSS1500
329	1.10054	4.89676	0.000300233	0.0429551	0.487823	cg13558774	0.759447	SPON2;AC092535.1	3'UTR;TSS1500
330	1.01002	-5.17479	0.000184543	0.0298753	0.967088	cg09861977	-0.473014
331	0.917967	-4.86997	0.000303144	0.043218	0.470711	cg15077922	-0.276517	TNIP2	3'UTR
332	3.44663	-7.56616	3.87474e-06	0.00131861	4.71633	cg05863174	-0.126056
333	2.01656	5.36773	0.000132468	0.0232999	1.29327	cg27461213	0.299689
334	0.27544	5.00108	0.000249819	0.0374199	0.668892	cg24020375	0.498379
335	1.8001	-5.06749	0.000217482	0.0337776	0.801146	cg15132749	-0.26092
336	-0.305196	5.42824	0.000119512	0.021531	1.39447	cg10874977	0.571279
337	0.371006	4.81871	0.000344817	0.0473576	0.351421	cg21802055	0.352493
338	1.18505	5.4944	0.000106853	0.0198461	1.5045	cg27451966	0.592586	C4orf6;C4orf6	TSS1500;TSS200
339	2.21457	-5.11682	0.000204078	0.032282	0.868034	cg20087425	-0.219349
340	2.48181	-5.1006	0.000204069	0.032282	0.862748	cg09041253	-0.214987
341	-2.52234	5.15955	0.00018948	0.0305494	0.941099	cg06745511	0.291923	CLNK;CLNK	5'UTR;5'UTR
342	-1.1144	-7.74465	3.00697e-06	0.00107674	4.95858	cg18137479	-0.260307
343	-0.875603	-5.15886	0.000189707	0.03058	0.939923	cg08855742	-0.456537	PROM1;PROM1;PROM1;PROM1	TSS1500;TSS1500;TSS1500;TSS200
344	-1.87835	-4.82849	0.00033749	0.0466214	0.371746	cg03095982	-0.196065
345	0.816562	4.97257	0.000257704	0.0383312	0.634564	cg02891686	0.251861
346	3.0403	-5.25023	0.000161723	0.0270793	1.09667	cg07275871	-0.215156	CCDC149	5'UTR
347	2.01388	5.60572	8.86294e-05	0.0171368	1.68815	cg19274680	0.329358
348	-0.130052	-6.5829	1.84872e-05	0.00482341	3.21977	cg03843023	-0.512028
349	-1.44911	-6.19608	3.11078e-05	0.00736992	2.70158	cg16571360	-0.218095	Y_RNA	TSS200
350	3.36477	-5.34553	0.000137582	0.0239455	1.25602	cg20981615	-0.176751	TXK;TXK	TSS200;TSS200
351	-0.637918	-5.50358	0.000105038	0.0196235	1.52105	cg26921036	-0.336243
352	-0.003212	-7.98442	2.15206e-06	0.00082701	5.27698	cg16169864	-0.373193
353	2.30515	-5.88617	5.24526e-05	0.0112831	2.19327	cg07278705	-0.28665	TEC	5'UTR
354	-0.441047	5.81159	6.30053e-05	0.0131262	2.02289	cg19196555	0.74082	HOPX;HOPX;HOPX;HOPX;HOPX;HOPX	TSS1500;5'UTR;5'UTR;5'UTR;5'UTR;5'UTR
355	0.416726	4.89117	0.000303217	0.043218	0.478082	cg12892701	0.755548	HOPX;HOPX;HOPX;HOPX;HOPX;HOPX	TSS1500;5'UTR;5'UTR;5'UTR;5'UTR;5'UTR
356	-1.95817	-5.29614	0.000144729	0.0248661	1.20017	cg21034359	-0.191146	TECRL	TSS1500
357	-0.659608	-5.15509	0.00018171	0.0295319	0.973115	cg03132518	-0.259234	TECRL;TECRL	1stExon;1stExon
358	0.273853	-5.1085	0.000207053	0.0326033	0.853788	cg22111239	-0.447369	DCK;DCK;MOB1B	TSS1500;TSS1500;5'UTR
359	1.41983	-4.84929	0.00032658	0.0455455	0.404955	cg04461123	-0.319066	SHROOM3	3'UTR
360	-2.09423	5.55546	9.39668e-05	0.0179688	1.62647	cg08500138	0.299191
361	-4.61486	-6.269	2.7667e-05	0.00668843	2.81592	cg18297736	-0.0849322
362	2.6538	-6.91721	1.10785e-05	0.00315333	3.7155	cg14718761	-0.338288	C4orf36	5'UTR
363	-3.94047	-6.22191	3.24826e-05	0.00764106	2.6709	cg00865356	-0.274715	FAM190A	TSS200
364	2.51905	4.8383	0.000333014	0.0461105	0.385735	cg15330017	0.26978	HADH;HADH;HADH	TSS1500;TSS1500;TSS1500
365	1.22636	4.89615	0.000297341	0.042691	0.495207	cg13193239	0.251742	PITX2	3'UTR
366	0.675691	-4.81095	0.000349613	0.0478183	0.337814	cg02234251	-0.574549	UGT8	5'UTR
367	1.14036	6.16769	3.54072e-05	0.00819887	2.58674	cg13042918	0.792968
368	1.51473	-6.33793	2.7048e-05	0.00657944	2.84947	cg22325606	-0.529334	CTD-2325B11.1	3'UTR
369	2.15467	5.33197	0.000140808	0.0243436	1.23323	cg26389811	0.473722	RP11-123G5.1	3'UTR
370	0.652726	5.47704	0.000110032	0.020311	1.47569	cg23188579	0.434755	SCOC;SCOC;SCOC;SCOC;RP11-425I13.3	TSS200;TSS200;TSS200;5'UTR;3'UTR
371	0.901647	4.81922	0.000344509	0.0473348	0.352303	cg05962055	0.418781
372	1.94737	5.17253	0.000185267	0.0299809	0.963232	cg16094186	0.361762	AC097372.1	TSS1500
373	1.88979	4.92926	0.000283479	0.041219	0.54439	cg04074001	0.524453
374	1.07439	6.4164	2.39227e-05	0.0059604	2.96908	cg04442485	0.379274
375	2.29906	6.33584	2.71371e-05	0.00659491	2.84626	cg17092830	0.530939
376	-1.31589	-6.68179	1.51174e-05	0.00409087	3.40924	cg01238590	-0.31555	U2;RBM46;RBM46	TSS1500;5'UTR;5'UTR
377	0.165319	5.29689	0.000149527	0.0255423	1.17413	cg21337411	0.435754	Y_RNA	TSS200
378	1.2627	5.10098	0.000209781	0.0329099	0.840901	cg08812889	0.323588
379	-2.7189	-4.85956	0.000319774	0.0448687	0.425133	cg04640865	-0.173758
380	1.56885	5.84838	5.93146e-05	0.0124808	2.08204	cg20993975	0.506508
381	1.30598	5.34236	0.000138328	0.0240603	1.2507	cg25987814	0.388588
382	1.23992	-5.9254	5.08211e-05	0.0109776	2.22911	cg19147428	-0.367368	STOX2	ExonBnd
383	0.781441	5.63235	8.47739e-05	0.016504	1.73181	cg04329172	0.639978	SORBS2	TSS1500
384	1.06613	6.22624	3.22607e-05	0.00759104	2.67759	cg13988412	0.655626	SORBS2	TSS1500
385	1.71966	-5.30593	0.000147227	0.0252178	1.18938	cg06546193	-0.432456
386	1.09885	5.2545	0.00016082	0.0269606	1.1025	cg00101287	0.575658	RP11-661C8.2	5'UTR
387	2.56435	4.95789	0.000269527	0.0397123	0.594104	cg06390863	0.457797	RP11-43F13.3	3'UTR
388	0.694889	-5.60136	8.31837e-05	0.0162849	1.73887	cg21334510	-0.272849
389	0.921422	5.5191	9.95206e-05	0.0187872	1.5694	cg26665016	0.299585
390	-1.28066	-4.99077	0.000245127	0.0369439	0.680356	cg24183381	-0.223453
391	-1.17549	-5.41266	0.000122669	0.021974	1.36877	cg11050482	-0.283149
392	0.661877	6.294	2.89836e-05	0.00695	2.78209	cg01657725	0.691765
393	3.7289	-5.36207	0.000133752	0.0234611	1.28378	cg19800026	-0.174261
394	3.40874	-8.8011	7.23947e-07	0.000334247	6.30352	cg24185447	-0.206915
395	1.83827	6.58893	1.83168e-05	0.00479552	3.22877	cg16664944	0.65005
396	1.21383	7.14579	7.94969e-06	0.0023946	4.03648	cg13650062	0.58677	RP11-152K4.2	3'UTR
397	-0.304382	6.16902	3.53322e-05	0.00818377	2.58881	cg16503980	0.610842	CTD-2116N24.1	5'UTR
398	1.77254	4.89974	0.000298653	0.0428418	0.493021	cg14899331	0.411154	LIFR	3'UTR
399	-2.8912	5.20135	0.000176257	0.0288833	1.01231	cg11635677	0.275626
400	2.55821	4.79714	0.000358318	0.0486163	0.313581	cg18778933	0.443561
401	-3.68451	-4.77128	0.000356176	0.0483968	0.308699	cg14598034	-0.065356	KIF2A;KIF2A;KIF2A;KIF2A	TSS1500;TSS1500;TSS1500;TSS1500
402	0.199646	6.92244	1.10563e-05	0.00315121	3.71807	cg01887037	0.645326	RP11-357D18.1	TSS200
403	1.06311	-4.89709	0.000300056	0.0429551	0.488405	cg25518366	-0.368153	RP11-156N15.1	TSS1500
404	2.53364	-4.92366	0.000278739	0.0407584	0.555694	cg06508823	-0.220845
405	-0.365479	-5.32045	0.00014361	0.0247294	1.21385	cg18787447	-0.427069
406	1.60399	-5.02622	0.000236754	0.0359812	0.719937	cg06919968	-0.327756	RP11-72L22.1	TSS1500
407	-1.04951	8.0354	2.27398e-06	0.000863464	5.23347	cg19564029	0.420791	CTC-458G6.2	TSS200
408	-2.2247	-5.73175	7.18704e-05	0.014526	1.89382	cg08767182	-0.430221
409	-2.07944	4.98666	0.000256227	0.0381456	0.643948	cg12950181	0.383915	FAM172A;FAM172A;FAM172A	TSS1500;TSS1500;TSS1500
410	0.950424	5.26423	0.00015815	0.0266423	1.11897	cg23786916	0.374467
411	2.80417	-4.81662	0.000340749	0.0469699	0.359924	cg13882064	-0.194473
412	3.01671	-6.31591	2.72159e-05	0.0066102	2.83967	cg24556770	-0.268259	GRAMD3	TSS1500
413	1.44335	5.01533	0.000233973	0.0356907	0.725603	cg13558392	0.246089	Y_RNA;FBN2	TSS1500;3'UTR
414	-1.70495	7.08178	8.73221e-06	0.00259488	3.94597	cg01901434	0.602439
415	-1.09531	4.833	0.00033617	0.0464699	0.376444	cg23063370	0.28601	CTB-49A3.4;CTB-49A3.4	TSS1500;5'UTR
416	-0.49205	-4.78092	0.000350025	0.047851	0.325846	cg20523166	-0.211483	FSTL4	ExonBnd
417	-1.13033	5.15376	0.000191392	0.0307442	0.931215	cg03307581	0.461327	MIR1289-2	TSS1500
418	0.811788	5.59252	9.06081e-05	0.0174456	1.66647	cg07669169	0.39573
419	-0.272973	-4.82846	0.000321272	0.0450028	0.410231	cg26918431	-0.22486
420	1.38567	5.59346	9.04667e-05	0.0174357	1.66801	cg19908207	0.435913	GFRA3;GFRA3	TSS1500;TSS1500
421	-1.11142	-4.78203	0.000368108	0.049628	0.287025	cg02326566	-0.457773	PCDHA8	TSS1500
422	-1.05189	-5.70805	7.45604e-05	0.0149504	1.85739	cg14086396	-0.331044	PCDHB3	TSS1500
423	0.26558	7.29967	5.69971e-06	0.001814	4.34619	cg02453726	0.34479	PCDH12;PCDH12	TSS1500;3'UTR
424	-0.790732	4.80538	0.0003531	0.0481524	0.328035	cg16469492	0.548666
425	-0.0367242	-5.31678	0.000135521	0.0236713	1.25949	cg25577809	-0.269903
426	-0.484833	-5.70694	7.4885e-05	0.0149929	1.85352	cg19909453	-0.45566	PPP2R2B-IT1;PPP2R2B;PPP2R2B;PPP2R2B	TSS1500;5'UTR;5'UTR;5'UTR
427	0.170626	5.45362	0.000114479	0.020907	1.43675	cg11863899	0.526892
428	2.65333	5.05432	0.000215945	0.0336144	0.802375	cg23934477	0.158945
429	1.53167	-5.23372	0.000166681	0.0276805	1.06727	cg16407255	-0.340331	GRIA1;GRIA1;GRIA1	5'UTR;TSS200;5'UTR
430	1.66874	-5.49779	0.000106244	0.0197597	1.51011	cg02172010	-0.273194	SGCD;SGCD;SGCD	TSS1500;TSS1500;5'UTR
431	1.88794	-5.2353	0.000156165	0.0263991	1.12009	cg06907617	-0.168082
432	1.74108	-5.79018	6.05467e-05	0.0126918	2.05032	cg16881426	-0.219249
433	1.32307	-5.27544	0.000153895	0.0260897	1.14437	cg14088119	-0.338892	RP11-109J4.1	TSS1500
434	-0.63073	-5.64886	8.24731e-05	0.0161764	1.75882	cg13976338	-0.444799
435	-0.573033	-4.92646	0.000284881	0.0413656	0.539529	cg07804408	-0.409509
436	2.09437	4.88506	0.000306511	0.0435898	0.467438	cg24000536	0.306013
437	-1.3098	-4.86168	0.000311249	0.0440525	0.447057	cg13639707	-0.248181	FAM153B;FAM153B;FAM153B	5'UTR;5'UTR;5'UTR
438	1.48706	-4.8861	0.000291259	0.0420555	0.507863	cg26852992	-0.260616
439	0.111098	-5.52685	0.000101167	0.0190244	1.55822	cg21829889	-0.472687
440	0.940628	-4.82821	0.000339041	0.0467925	0.368065	cg03482347	-0.351249
441	-0.157123	-5.93179	4.84044e-05	0.0105573	2.27113	cg17826547	-0.357268
442	0.571581	-5.49465	0.000105848	0.0197219	1.51226	cg20071467	-0.362592
443	0.918467	-4.79657	0.000348653	0.0477343	0.334685	cg22020813	-0.278978
444	-1.05999	-4.8664	0.000316816	0.0445744	0.43486	cg07427642	-0.455528
445	2.85564	-4.88437	0.000294032	0.0423527	0.499807	cg21120413	-0.149817
446	1.39812	6.2209	3.25346e-05	0.00765114	2.66934	cg04046473	0.449305
447	-1.81521	4.82845	0.000338899	0.0467847	0.368479	cg21574423	0.3916	BTNL9	TSS1500
448	1.4003	6.89363	1.09754e-05	0.00313137	3.71965	cg06005891	0.302094	FOXF2	TSS1500
449	0.174243	6.76178	1.4074e-05	0.00385375	3.48445	cg09223705	0.640804	BPHL;RP1-40E16.11	3'UTR;3'UTR
450	-0.534268	5.15427	0.000191223	0.0307289	0.932087	cg25938891	0.631563	CDYL	5'UTR
451	0.947375	-5.71914	7.33854e-05	0.0147629	1.87336	cg16925449	-0.456275	EEF1E1;EEF1E1;EEF1E1	TSS1500;TSS1500;TSS1500
452	1.44598	-5.78563	6.57542e-05	0.0135708	1.98103	cg03577977	-0.530327
453	1.23373	5.91566	5.3142e-05	0.0114077	2.18967	cg24594504	0.454925
454	-0.606136	5.38826	0.000127914	0.0226701	1.32767	cg10262747	0.570364	ATXN1;ATXN1;ATXN1	3'UTR;5'UTR;5'UTR
455	1.17002	6.06615	4.16559e-05	0.00933323	2.42793	cg04428681	0.512204
456	2.61828	-5.14695	0.000192428	0.0308628	0.924704	cg01357779	-0.229938
457	-2.39124	6.00058	4.63007e-05	0.0101626	2.32455	cg27131891	0.403204
458	-3.00144	5.35384	0.000127095	0.0225411	1.32259	cg19727175	0.0830469
459	2.63963	-5.25461	0.000158081	0.0266423	1.11633	cg21799400	-0.255018	ZSCAN12P1	TSS1500
460	1.95001	4.93318	0.000271281	0.0399212	0.580388	cg22220991	0.25735	ZNRD1-AS1;ZNRD1-AS1;ZNRD1-AS1;ZNRD1-AS1;ZNRD1-AS1	3'UTR;3'UTR;3'UTR;3'UTR;3'UTR
461	1.32129	5.7758	6.68274e-05	0.0137274	1.96516	cg03610567	0.41042
462	1.39588	-7.52097	4.63394e-06	0.00153021	4.55495	cg15193282	-0.490972	RPP21;RPP21;RPP21;RPP21	TSS1500;TSS1500;TSS1500;TSS1500
463	2.65937	-5.97238	4.52691e-05	0.00999169	2.33661	cg24372586	-0.195387
464	1.79258	-5.08183	0.000210086	0.0329424	0.833416	cg24846030	-0.267903
465	-0.235143	-5.42814	0.000119531	0.021531	1.39431	cg07907517	-0.417366	PSORS1C3;PSORS1C3;POU5F1	3'UTR;1stExon;5'UTR
466	3.05971	-5.19623	0.000169483	0.0280044	1.04207	cg17754448	-0.149924	MSH5-SAPCD1;MSH5;MSH5;MSH5-SAPCD1;SAPCD1;SAPCD1;SAPCD1	5'UTR;3'UTR;3'UTR;3'UTR;TSS200;5'UTR;1stExon
467	2.87067	-5.61797	8.08745e-05	0.0159231	1.76649	cg11049658	-0.165483	LSM2	3'UTR
468	1.83705	4.78628	0.000348856	0.0477462	0.330438	cg21624533	0.20784
469	0.683383	5.32139	0.00014338	0.0247059	1.21542	cg12308407	0.67975	ATF6B	3'UTR
470	1.14697	-5.4281	0.000111816	0.0205313	1.44844	cg04864990	-0.198745
471	0.842216	-5.06349	0.000218154	0.0338148	0.79736	cg19886087	-0.299404
472	-0.22226	-5.12771	0.000199772	0.0317447	0.888584	cg02010152	-0.348248
473	1.51344	-5.77863	6.65165e-05	0.0136771	1.96973	cg01715800	-0.465889	HLA-DOA;HLA-DOA;HLA-DOA	TSS1500;TSS1500;TSS1500
474	-0.344332	5.52608	0.000101298	0.0190448	1.55694	cg17560929	0.463229	RXRB;COL11A2;COL11A2;COL11A2	3'UTR;TSS1500;TSS1500;TSS1500
475	2.7258	-5.4429	0.000116577	0.0211505	1.4189	cg00035673	-0.362241	DAXX	3'UTR
476	-2.35199	5.07181	0.000208129	0.0327231	0.837527	cg24919522	0.136658
477	-0.198956	5.15599	0.000190654	0.03066	0.935021	cg10714061	0.489957	IP6K3;IP6K3;IP6K3;IP6K3	5'UTR;5'UTR;1stExon;1stExon
478	-0.684772	-5.14674	0.00019374	0.0310252	0.919213	cg07204005	-0.596364	C6orf106	TSS1500
479	-0.343924	-4.95074	0.000272941	0.0400802	0.581703	cg16446577	-0.477836	C6orf89;C6orf89;C6orf89;C6orf89;PI16	TSS1500;TSS1500;TSS1500;5'UTR;5'UTR
480	2.13913	-5.67983	7.83308e-05	0.015515	1.80938	cg10970297	-0.342303
481	0.459007	-4.99878	0.000250831	0.0375445	0.664908	cg04581728	-0.467253	DNAH8;DNAH8	5'UTR;TSS1500
482	2.92267	8.05535	1.95186e-06	0.000762435	5.36965	cg11771210	0.248071	MOCS1;MOCS1;MOCS1;MOCS1;MOCS1	TSS1500;TSS1500;TSS1500;5'UTR;5'UTR
483	2.32987	-6.15717	3.60062e-05	0.00829535	2.57035	cg11273250	-0.367515	KIAA0240	5'UTR
484	3.02688	8.3303	1.34422e-06	0.000558754	5.72247	cg23572315	0.228072	RP5-1120P11.1	3'UTR
485	1.47425	-4.99793	0.000239041	0.0362505	0.702698	cg07549335	-0.253568
486	-0.0995851	-4.84001	0.000322605	0.0451537	0.411186	cg00650019	-0.295739	RP11-268F1.3	TSS200
487	-1.95683	-4.75162	0.000371508	0.049997	0.268574	cg27217715	-0.103053	GPR115	5'UTR
488	2.78118	-8.28041	1.51845e-06	0.000616837	5.61078	cg08094541	-0.369727	FBXO9;FBXO9;FBXO9	TSS1500;TSS1500;TSS1500
489	-0.518159	5.41807	0.000121591	0.0218292	1.37751	cg15611764	0.400901	SMAP1	5'UTR
490	1.12672	-6.24508	2.8749e-05	0.00690972	2.77851	cg18052665	-0.22399	DPPA5	TSS200
491	2.3914	-4.91976	0.000272735	0.0400569	0.571463	cg05453816	-0.172264
492	-1.83707	-6.90991	1.01882e-05	0.00294219	3.78619	cg03618951	-0.275214
493	-0.961948	-4.88149	0.00030846	0.0437773	0.461193	cg24753760	-0.63437	GRIK2;GRIK2;GRIK2;GRIK2;GRIK2	TSS1500;5'UTR;1stExon;5'UTR;1stExon
494	-0.792436	-5.94419	5.07322e-05	0.0109664	2.2351	cg06247406	-0.622347	GRIK2;GRIK2;GRIK2;GRIK2;GRIK2	TSS1500;5'UTR;1stExon;5'UTR;1stExon
495	0.295153	-7.23683	6.96247e-06	0.00214265	4.16415	cg13080565	-0.470802	GRIK2;GRIK2;GRIK2;GRIK2;GRIK2	TSS1500;5'UTR;1stExon;5'UTR;1stExon
496	0.208002	-5.85314	5.88538e-05	0.0124083	2.08968	cg21635870	-0.486455	GRIK2;GRIK2;GRIK2;GRIK2;GRIK2	5'UTR;1stExon;5'UTR;1stExon;TSS200
497	-0.0893355	-4.98923	0.000255069	0.0380074	0.648407	cg22851944	-0.599461
498	0.410921	-5.00593	0.000247701	0.0372394	0.677279	cg01737026	-0.331818
499	0.787982	-5.41497	0.000122234	0.0219085	1.37233	cg03813780	-0.326631
500	0.844327	5.22448	0.000169357	0.0279961	1.0516	cg08011622	0.603404
501	-0.416043	5.99043	4.48404e-05	0.0099261	2.34883	cg16202624	0.312742
502	2.90772	5.11277	0.000205521	0.0324483	0.861099	cg26760894	0.311074	TRAF3IP2	5'UTR
503	1.50571	-4.98527	0.000256853	0.0382183	0.641543	cg23071947	-0.273672	RP1-293L8.5;NCOA7;RP1-293L8.5;NCOA7;RP11-73O6.4	1stExon;5'UTR;3'UTR;5'UTR;5'UTR
504	1.07925	4.84252	0.000330527	0.0458969	0.39312	cg11114763	0.48723	RP11-73O6.4	5'UTR
505	2.67263	5.18176	0.000182329	0.0296093	0.978968	cg11021927	0.249111	RP11-73O6.4	5'UTR
506	1.50738	-4.93832	0.000278981	0.0407795	0.560142	cg16536892	-0.415429	RP11-73O6.4	5'UTR
507	-0.879978	5.03242	0.000236462	0.0359581	0.723007	cg02904344	0.304377	SGK1;SGK1	1stExon;5'UTR
508	0.531603	6.18017	3.47102e-05	0.00806761	2.60615	cg10603878	0.532813
509	-0.705869	-5.02201	0.000240817	0.0364799	0.705036	cg00235740	-0.273118
510	-1.20337	5.3428	0.000138224	0.0240473	1.25144	cg24577131	0.619541	TXLNB	TSS200
511	-0.172836	-4.82363	0.000341813	0.0470774	0.360042	cg08785855	-0.492028	RP11-307P5.1;RP11-307P5.1;RP11-307P5.1	TSS200;5'UTR;5'UTR
512	-0.0334992	-4.92097	0.000287658	0.0416442	0.529973	cg17021057	-0.378759	RP11-307P5.1	5'UTR
513	-2.75246	-5.56047	9.56087e-05	0.0182229	1.61372	cg02826541	-0.34815	RP11-242F11.2	TSS200
514	0.527131	5.08223	0.000216752	0.033701	0.808711	cg23489226	0.631707
515	0.854999	4.84087	0.000331501	0.0459778	0.390221	cg26935328	0.516873
516	-1.69414	-5.10386	0.000208734	0.0327995	0.845828	cg25410105	-0.310147	RP11-136K14.2;PLEKHG1	TSS200;5'UTR
517	1.00615	-5.08979	0.000213912	0.033417	0.8217	cg18986160	-0.355473	IPCEF1	5'UTR
518	1.35963	4.9532	0.000256924	0.0382219	0.630246	cg22962714	0.188918
519	2.4591	5.09785	0.000202207	0.0320471	0.869138	cg27383562	0.200976	CLDN20	TSS1500
520	-1.53819	-5.61833	8.6782e-05	0.0168266	1.70883	cg07239725	-0.297829	AL589693.1	TSS200
521	-1.32713	-5.01408	0.000244188	0.0368492	0.691346	cg14424792	-0.408109	SNORD28	TSS1500
522	0.0682409	-4.9193	0.000275686	0.0403974	0.562828	cg05049932	-0.283403	RP11-518I13.1;RP11-518I13.1	TSS1500;TSS200
523	-0.919814	4.85871	0.000321169	0.0450028	0.421416	cg01733133	0.325602	C6orf99;C6orf99	TSS1500;TSS1500
524	0.691497	-4.93945	0.000275411	0.0403786	0.570678	cg11357369	-0.310093	RP1-155D22.2	1stExon
525	1.49306	5.02085	0.000241308	0.0365209	0.703032	cg04126611	0.297155	RPS6KA2	5'UTR
526	2.86123	5.52111	9.97349e-05	0.0188124	1.56822	cg02905206	0.214404
527	-0.911506	5.1521	0.000191945	0.0307973	0.928374	cg13770417	0.534538	KIF25;KIF25;KIF25;KIF25;KIF25;KIF25;KIF25	1stExon;1stExon;ExonBnd;5'UTR;5'UTR;5'UTR;5'UTR
528	-1.96764	-6.83426	1.26169e-05	0.00351865	3.59032	cg12088314	-0.455419
529	2.7264	4.8823	0.000294085	0.0423529	0.498927	cg04164351	0.182785
530	2.07699	-7.50725	4.51511e-06	0.00149903	4.57585	cg11957848	-0.336068
531	-0.737715	5.17538	0.00017343	0.0284989	1.01696	cg05007697	0.273519
532	2.43619	-5.56461	8.88258e-05	0.0171627	1.67499	cg11579646	-0.207061
533	1.75575	-4.89365	0.000301888	0.0431107	0.482408	cg08071329	-0.348691
534	-2.50109	5.95769	4.96321e-05	0.0107911	2.25656	cg14514704	0.316435	FAM120B	TSS200
535	-0.251885	4.88167	0.000308357	0.0437702	0.461522	cg27222644	0.523505	RP11-90P13.1	1stExon
536	3.43706	-4.9856	0.000242514	0.03665	0.687056	cg27332978	-0.0820426	PRKAR1B;PRKAR1B;AC147651.2;PRKAR1B;PRKAR1B	3'UTR;3'UTR;TSS1500;3'UTR;3'UTR
537	0.482972	-4.81033	0.000331939	0.0460059	0.378076	cg20647257	-0.213938	AC147651.5	5'UTR
538	0.139066	-8.20608	1.66159e-06	0.000666624	5.52505	cg26465469	-0.440815	GET4	TSS200
539	1.01577	-5.40366	0.000123112	0.0220326	1.3632	cg00085281	-0.319874
540	1.96917	5.0357	0.000221868	0.0342408	0.774624	cg04431829	0.188368
541	1.70826	4.99314	0.000253326	0.0377748	0.65516	cg07642754	0.434022	FOXK1	5'UTR
542	1.66627	5.94852	4.65675e-05	0.010213	2.30735	cg26593262	0.217976
543	-1.31451	-4.80351	0.000354278	0.048235	0.324754	cg05658920	-0.272562	AC011288.2	5'UTR
544	1.58327	6.21157	3.30204e-05	0.00774344	2.65487	cg05120533	0.459417
545	0.149569	5.03306	0.000236199	0.0359444	0.724106	cg26796083	0.620146	ETV1	3'UTR
546	-0.739524	5.69278	7.66639e-05	0.015257	1.83049	cg16618917	0.549967	BZW2;BZW2;BZW2;BZW2	5'UTR;5'UTR;5'UTR;5'UTR
547	0.517573	5.20301	0.000175751	0.0288175	1.01513	cg09287864	0.546605
548	-2.86625	5.94405	5.07433e-05	0.0109664	2.23489	cg08888548	0.4853
549	-0.28499	-5.59075	8.47997e-05	0.016504	1.72019	cg17419312	-0.300981	MACC1;MACC1;MACC1	5'UTR;5'UTR;3'UTR
550	-0.466415	-4.96444	0.000251826	0.0376594	0.64997	cg17878511	-0.259264
551	2.26538	5.03965	0.000233492	0.0356371	0.735455	cg06607889	0.295305
552	-0.236983	-4.92365	0.000270846	0.0398784	0.578304	cg19188464	-0.236964	AC087069.1	TSS1500
553	-0.706196	-5.40889	0.000115575	0.0210146	1.41595	cg25876742	-0.19281
554	2.31197	-5.86643	5.75881e-05	0.0122042	2.11098	cg16187829	-0.356007	EPDR1;EPDR1;EPDR1;EPDR1	TSS1500;TSS1500;TSS1500;5'UTR
555	1.36916	-4.8431	0.000312921	0.0442063	0.436158	cg22566312	-0.229637
556	0.898035	6.34998	2.65416e-05	0.00649193	2.86789	cg11867461	0.740709	GLI3	3'UTR
557	0.491803	-5.04023	0.000220093	0.0340238	0.782529	cg24645671	-0.213605
558	1.40096	-5.16176	0.000188757	0.0304684	0.944861	cg05866778	-0.45062	DBNL	5'UTR
559	-1.92535	5.54202	9.86184e-05	0.0186551	1.58328	cg10975290	0.548487
560	-2.21068	4.78144	0.000349693	0.0478213	0.326782	cg16962008	0.169149	C7orf57;C7orf57	5'UTR;ExonBnd
561	1.67404	-5.05702	0.000216535	0.0336936	0.801112	cg23123165	-0.242132
562	1.1297	4.97144	0.000248706	0.0373341	0.662242	cg04462931	0.245017
563	2.53329	11.0326	5.20314e-08	3.90672e-05	8.70235	cg06513015	0.272663	ERV3-1	5'UTR
564	1.82301	5.13113	0.000199062	0.0316696	0.892538	cg20224991	0.361368
565	1.56896	5.0765	0.000218928	0.033907	0.798875	cg04206190	0.376041	RP5-1132H15.1	3'UTR
566	-0.229025	5.36109	0.000126273	0.0224338	1.33002	cg24663003	0.306612	SRCRB4D;ZP3	TSS1500;5'UTR
567	-0.376941	-5.49511	9.96798e-05	0.0188087	1.56128	cg19907520	-0.228492
568	-1.54758	-5.03191	0.000236675	0.0359773	0.72212	cg18318910	-0.306112
569	1.16245	-4.8367	0.000316703	0.044566	0.424432	cg26551025	-0.263495	ABCB1	3'UTR
570	2.16984	-4.78447	0.000366506	0.0494683	0.291322	cg07479137	-0.286564	ABCB1	TSS1500
571	-0.491118	-5.59293	9.05461e-05	0.0174456	1.66714	cg26560648	-0.348654
572	-2.23219	-5.87471	5.26064e-05	0.0113103	2.18801	cg19142089	-0.14655
573	2.4723	-5.7717	6.24451e-05	0.0130403	2.02007	cg15799450	-0.148527
574	0.349739	-5.607	8.34793e-05	0.0163247	1.73751	cg01931521	-0.331247
575	-0.911144	-5.00088	0.000249906	0.0374261	0.668551	cg00356888	-0.429834	ASNS;ASNS;ASNS;ASNS;ASNS;ASNS;ASNS	TSS1500;TSS1500;TSS1500;TSS1500;TSS1500;TSS1500;TSS1500
576	3.57206	-9.66168	2.48119e-07	0.000140422	7.29461	cg13013975	-0.205231
577	2.3697	5.09497	0.00021199	0.0331543	0.830584	cg10094907	0.291958	MIR106B	TSS1500
578	-2.49201	-7.74056	3.40633e-06	0.00119096	4.84909	cg08159594	-0.484367	NAPEPLD;NAPEPLD;NAPEPLD;NAPEPLD	TSS1500;TSS1500;TSS1500;TSS200
579	-3.63356	-5.55425	9.66124e-05	0.0183748	1.60346	cg00387582	-0.187196	SLC26A5;SLC26A5;CTB-107G13.1	TSS1500;TSS1500;5'UTR
580	-0.193654	9.73258	2.27916e-07	0.000131226	7.37237	cg23024343	0.463291
581	-0.753445	-5.3112	0.000142315	0.0245735	1.21833	cg23543795	-0.309554	NRCAM;NRCAM;NRCAM;NRCAM	5'UTR;5'UTR;5'UTR;5'UTR
582	2.56529	-5.04644	0.000225728	0.0347397	0.764556	cg04531943	-0.196049	AC004001.1;DOCK4	TSS1500;3'UTR
583	0.202328	5.28882	0.00015161	0.0258132	1.16052	cg02752174	0.504478
584	-1.21296	-5.66215	7.54455e-05	0.0150615	1.83548	cg20558512	-0.201871
585	-0.114727	-5.07604	0.000219105	0.033909	0.798082	cg09655370	-0.359966
586	-1.17617	-7.56632	4.34648e-06	0.0014541	4.61625	cg22705813	-0.452444	RP11-61D3.1	3'UTR
587	-1.70151	-6.41836	2.34331e-05	0.00585945	2.98695	cg01654768	-0.286747	RP11-61D3.1	TSS1500
588	1.4903	5.63562	8.43136e-05	0.0164402	1.73716	cg26498022	0.371018
589	2.56502	5.44277	0.000109875	0.0202974	1.46694	cg00945513	0.199521
590	2.16643	-5.16258	0.000177368	0.0290024	0.994871	cg14992633	-0.199206	CPA4;CPA4;CPA4;CPA4	3'UTR;3'UTR;3'UTR;3'UTR
591	0.719161	6.49004	2.13354e-05	0.00542823	3.08048	cg12471790	0.748857	AC058791.2;AC058791.2;AC058791.2;AC058791.2;AC058791.2	3'UTR;3'UTR;3'UTR;3'UTR;3'UTR
592	1.72557	6.06244	4.19052e-05	0.0093789	2.4221	cg23999572	0.311304	AC058791.2;AC058791.2;AC058791.2;AC058791.2;AC058791.2	3'UTR;3'UTR;3'UTR;3'UTR;3'UTR
593	2.36275	6.42291	2.36813e-05	0.00591269	2.97895	cg04906462	0.40476	AC058791.2;AC058791.2;AC058791.2;AC058791.2;AC058791.2	3'UTR;3'UTR;3'UTR;3'UTR;3'UTR
594	1.42365	5.1401	0.000184514	0.0298753	0.956015	cg20018401	0.155168	CALD1	5'UTR
595	0.199761	-5.57629	9.3106e-05	0.0178402	1.63977	cg25271841	-0.427618	AKR1D1;AKR1D1;AKR1D1;AKR1D1;AKR1D1	TSS1500;TSS1500;TSS1500;5'UTR;5'UTR
596	-3.0684	4.94693	0.000274779	0.0403001	0.575095	cg24251035	0.274425	ZC3HAV1L;ZC3HAV1L	TSS1500;TSS1500
597	2.77788	-7.04248	8.55204e-06	0.00254956	3.95789	cg18447402	-0.242008	MRPS33	3'UTR
598	-0.896806	-4.79242	0.00036135	0.0488917	0.305281	cg23843946	-0.369054	MGAM	5'UTR
599	1.39769	5.13601	0.000197382	0.0315051	0.900877	cg18017634	0.32107	FASTK	3'UTR
600	0.0142075	-5.46142	0.000105599	0.0197016	1.50463	cg00260950	-0.276112
601	-1.67271	-6.26811	2.92105e-05	0.00699245	2.77005	cg10019477	-0.223768
602	-1.16945	-5.09849	0.000198549	0.0316365	0.883894	cg06868572	-0.184778
603	0.13659	-4.83508	0.00031747	0.0446512	0.421951	cg27394114	-0.252358	AC006372.4;AC006372.4	1stExon;5'UTR
604	-0.87161	-5.61967	8.59098e-05	0.0166834	1.71747	cg23168425	-0.331777
605	-0.0223831	-5.02518	0.000238006	0.0361266	0.715407	cg21185990	-0.335169
606	2.0484	-4.83388	0.000331609	0.0459787	0.387439	cg02358382	-0.233601
607	-0.12799	-5.23227	0.000167097	0.0277414	1.06483	cg05328339	-0.352565
608	0.997978	-5.59167	8.71115e-05	0.0168787	1.69843	cg15469184	-0.342829
609	-3.77023	-4.998	0.000251172	0.0375767	0.66357	cg25026152	-0.253653	ERICH1	TSS200
610	-2.32478	-5.32562	0.000142345	0.0245735	1.22255	cg01143440	-0.287342
611	-1.19816	-5.62853	8.53171e-05	0.0165908	1.72554	cg21772735	-0.284363	CTD-3212A4.1	5'UTR
612	0.142739	-4.9997	0.000240871	0.0364815	0.697268	cg03002834	-0.30031
613	-0.113989	-4.78911	0.000349544	0.0478168	0.329948	cg25249681	-0.28291	CTD-2281E23.2	5'UTR
614	-2.22098	-7.70144	3.1962e-06	0.00112843	4.90034	cg15192323	-0.126282	RP11-666I19.2;RP11-666I19.2	TSS200;3'UTR
615	-1.69159	-5.53069	9.73934e-05	0.0184655	1.59029	cg03624582	-0.247656
616	-3.05859	5.74195	6.56326e-05	0.0135525	1.97128	cg08872332	0.1219
617	0.632093	-4.95441	0.000261099	0.0386974	0.617947	cg26342866	-0.295978	snoU13	TSS1500
618	-3.41471	4.7959	0.00035096	0.0479463	0.329298	cg10414350	0.147274	MSRA	5'UTR
619	-0.173966	-4.95203	0.000272324	0.0400108	0.583933	cg18477422	-0.371549
620	-1.83062	5.76072	6.85102e-05	0.0140038	1.94078	cg24417337	0.476112	FDFT1;FDFT1;FDFT1;FDFT1;FDFT1;FDFT1	5'UTR;5'UTR;5'UTR;TSS1500;TSS200;TSS1500
621	0.030417	-5.7823	6.61161e-05	0.0136213	1.97565	cg05690685	-0.467514
622	-0.0235846	5.13216	0.000198707	0.0316434	0.894295	cg24382070	0.405241	SFTPC	TSS1500
623	1.87539	5.19602	0.000177888	0.0290587	1.00324	cg05254747	0.411296	SLC39A14;SLC39A14;SLC39A14;SLC39A14	TSS1500;TSS1500;TSS1500;TSS1500
624	2.53477	-4.9225	0.0002865	0.0415128	0.533683	cg23382031	-0.222818	KIAA1967;KIAA1967	TSS1500;ExonBnd
625	0.588105	7.83245	2.99995e-06	0.00107469	4.97016	cg01106329	0.582967
626	-2.17508	4.82095	0.000343446	0.0472318	0.355346	cg07313141	0.37227	MIR548H4	TSS1500
627	-2.26609	7.13288	8.10135e-06	0.00243268	4.01827	cg00319774	0.400207	DUSP26;DUSP26	5'UTR;5'UTR
628	-1.7137	-4.78778	0.00035504	0.0482899	0.317299	cg20814718	-0.175575
629	1.07513	-4.79945	0.000356851	0.0484569	0.317623	cg01295318	-0.33194
630	1.68542	-4.868	0.000315917	0.0444855	0.437661	cg25195968	-0.347346	RP11-150O12.4	3'UTR
631	1.25977	5.51084	0.000103933	0.0194486	1.53172	cg23896668	0.340577
632	0.979966	-6.43041	2.34062e-05	0.00585633	2.99033	cg03318906	-0.574638	RAB11FIP1	5'UTR
633	0.408182	-4.95172	0.000272473	0.0400256	0.583394	cg23545906	-0.369822	GOT1L1	TSS200
634	-3.68881	-5.01975	0.00024177	0.0365642	0.701145	cg02174634	-0.258805	ADRB3;ADRB3;ADRB3	1stExon;TSS1500;5'UTR
635	-1.67574	5.32343	0.00014288	0.0246454	1.21886	cg27445273	0.29636	PLEKHA2	5'UTR
636	-0.269989	5.24902	0.000158227	0.0266423	1.11385	cg11749902	0.34431
637	0.587782	7.55296	4.40478e-06	0.00146946	4.60302	cg04880091	0.426828
638	0.0615096	6.9851	1.00577e-05	0.00291363	3.8094	cg11026542	0.473227	KIAA0146;KIAA0146	3'UTR;5'UTR
639	2.39888	9.8224	2.04803e-07	0.000120425	7.47008	cg08951452	0.344185	RP11-770E5.1;AC026904.1	5'UTR;5'UTR
640	0.00698339	5.9439	5.07559e-05	0.0109664	2.23465	cg24820176	0.577229	AC026904.1	5'UTR
641	0.0259848	5.34033	0.000138809	0.0241067	1.24729	cg22564433	0.599075	AC026904.1	5'UTR
642	-1.65423	-5.26229	0.000158681	0.0267046	1.11568	cg17650941	-0.298695	RP11-10H3.1;RP11-10H3.1	TSS1500;TSS1500
643	-3.74174	5.43901	0.000117348	0.0212624	1.41243	cg10993783	0.251665	RP11-53M11.3;RP11-53M11.3	1stExon;5'UTR
644	-1.11893	6.58836	1.83107e-05	0.00479543	3.22895	cg22340475	0.323598	RP1;RP1	5'UTR;5'UTR
645	-1.92736	-5.25736	0.000158805	0.0267108	1.11352	cg19886365	-0.185521
646	0.780344	5.48465	0.000108627	0.0201067	1.48831	cg08359236	0.584407	LYN;LYN	5'UTR;5'UTR
647	1.66017	-5.55362	9.67159e-05	0.0183833	1.60241	cg06101750	-0.327991	LYN	5'UTR
648	-0.458044	-5.03804	0.000232673	0.0355512	0.737701	cg09658958	-0.314149	LYN	5'UTR
649	-0.391134	-6.61065	1.77163e-05	0.00465446	3.26115	cg14298200	-0.454442
650	1.1669	-4.79853	0.000353039	0.0481519	0.325662	cg14782206	-0.26644	CPA6	5'UTR
651	0.741394	-4.92222	0.00027154	0.0399522	0.575784	cg08158463	-0.242007
652	-0.973338	6.83007	1.26966e-05	0.00353729	3.58422	cg17439584	0.396222	RDH10;RPL7	TSS1500;TSS1500
653	-0.668901	7.24686	6.86192e-06	0.00211958	4.17815	cg11513904	0.523467	RDH10;RPL7	TSS1500;TSS1500
654	0.0154252	-8.12831	1.76642e-06	0.000700217	5.46427	cg23783862	-0.386349
655	2.29684	-6.07455	4.10977e-05	0.00923059	2.44112	cg19895579	-0.289764
656	-0.061425	4.88703	0.000289194	0.0418324	0.513783	cg04555188	0.231443
657	2.09476	6.91173	1.07249e-05	0.00306939	3.74243	cg00530629	0.328447	ZFPM2	5'UTR
658	0.784146	5.26216	0.000158717	0.0267053	1.11545	cg20469625	0.541683
659	0.276129	5.08128	0.000204675	0.0323456	0.853991	cg04799002	0.247229	RAD21	TSS1500
660	0.442737	-5.98784	4.69507e-05	0.0102835	2.30993	cg00080252	-0.419827
661	2.05146	-6.37236	2.39798e-05	0.00596925	2.95814	cg03655692	-0.243522
662	-0.0552594	5.05573	0.000227018	0.0348863	0.763148	cg09423097	0.664648
663	2.76169	4.88025	0.000292731	0.0422239	0.501816	cg17353158	0.14081	ATAD2	5'UTR
664	2.90538	-8.16394	1.68276e-06	0.00067284	5.51021	cg05510223	-0.164987
665	-0.405815	-4.81154	0.000346501	0.0475031	0.345003	cg12560931	-0.337317
666	0.14639	4.85421	0.000323739	0.045244	0.413564	cg05195823	0.503822	PVT1	TSS1500
667	0.343685	5.37051	0.000131842	0.0232144	1.29793	cg17793074	0.479121	PVT1	5'UTR
668	2.16203	6.4107	2.41363e-05	0.00600169	2.96042	cg09857826	0.574419	PVT1	5'UTR
669	-1.67269	-4.85944	0.000311402	0.0440591	0.445865	cg12116997	-0.209175
670	0.33258	6.51494	2.05289e-05	0.00525853	3.11795	cg07490124	0.467998
671	3.08874	-6.89403	1.14426e-05	0.0032457	3.68397	cg09435479	-0.259654	EFR3A;EFR3A	TSS1500;5'UTR
672	-1.04011	-6.63998	1.54591e-05	0.00417107	3.38257	cg01867950	-0.301948	TMEM71;TMEM71	3'UTR;3'UTR
673	2.04966	4.87627	0.000311325	0.0440558	0.452084	cg24551568	0.41319
674	1.24061	-5.27488	0.000155283	0.0262714	1.13697	cg09526989	-0.374234
675	-3.52617	5.25553	0.000160535	0.0269292	1.10425	cg21949259	0.175508
676	1.53034	5.56101	9.55228e-05	0.0182116	1.6146	cg24134292	0.364575	SLC45A4	3'UTR
677	-0.674468	-5.40851	0.000118939	0.0214684	1.39258	cg22655436	-0.298755	AC100803.1	TSS1500
678	0.780354	-5.20945	0.000163383	0.0272912	1.07565	cg05836790	-0.253565
679	2.58339	4.97107	0.000263346	0.0389886	0.616954	cg03938562	0.362668
680	-2.52299	-4.89884	0.000299127	0.0428671	0.49146	cg08872590	-0.423962	LRRC14;LRRC14;LRRC14	3'UTR;1stExon;5'UTR
681	-2.78534	7.54312	4.49109e-06	0.00149405	4.58493	cg09095356	0.327823	DMRT1	TSS1500
682	-0.939079	5.32421	0.000142689	0.0246226	1.22018	cg14003090	0.387681
683	3.25487	5.53911	9.90725e-05	0.0187197	1.57872	cg12377211	0.220475
684	0.655826	-5.70032	7.29844e-05	0.0147046	1.87291	cg01003815	-0.351981
685	-0.206408	-4.8778	0.000310481	0.0439664	0.454759	cg16051589	-0.466892	C9orf46;C9orf46	TSS1500;TSS1500
686	3.2742	5.51528	9.63025e-05	0.0183299	1.59513	cg15109591	0.108879
687	0.932086	4.93747	0.000279402	0.0408194	0.558659	cg24002920	0.486534	C9orf92	5'UTR
688	0.473404	-4.88095	0.000308751	0.0437946	0.460265	cg05815905	-0.550447	ADAMTSL1;ADAMTSL1;ADAMTSL1;ADAMTSL1;ADAMTSL1;ADAMTSL1	TSS1500;TSS1500;TSS1500;TSS1500;TSS1500;TSS1500
689	2.96533	-6.70461	1.47883e-05	0.00401358	3.43211	cg03266488	-0.303227	TUSC1	TSS1500
690	2.0349	-7.14217	7.29428e-06	0.00222838	4.1102	cg16855604	-0.339037	RP11-18A15.1	TSS1500
691	-0.2995	6.74443	1.44487e-05	0.00393946	3.45898	cg10720654	0.528663	PTENP1	1stExon
692	0.322844	-5.15905	0.000182956	0.0296763	0.968933	cg10161434	-0.297106	KIF24	5'UTR
693	2.63589	-5.60275	8.90719e-05	0.0172023	1.68326	cg08834819	-0.257305	C9orf100;C9orf100;C9orf100	TSS1500;TSS1500;TSS1500
694	1.83509	5.25461	0.000150993	0.025745	1.15321	cg02924741	0.183936	TMC1	TSS1500
695	-0.64748	5.66677	8.00497e-05	0.0157756	1.78809	cg14095101	0.43883	TRPM6;TRPM6;TRPM6;TRPM6	TSS1500;TSS200;1stExon;5'UTR
696	-1.47854	5.11158	0.000205945	0.0324967	0.85907	cg06976787	0.310886
697	1.97495	-7.58531	3.98465e-06	0.00135269	4.69427	cg13612583	-0.369876
698	-2.06309	6.31004	2.59089e-05	0.00636541	2.87993	cg14095100	0.192189	TLE1;RP11-154D17.1;TLE1;TLE1;TLE1;TLE1;TLE1	TSS1500;TSS1500;1stExon;1stExon;5'UTR;5'UTR;5'UTR
699	-1.36175	17.3932	1.91469e-10	6.13348e-07	13.243	cg15563854	0.420255	RP11-154D17.1;TLE1;TLE1	TSS1500;TSS1500;TSS200
700	2.65108	-5.30015	0.000139489	0.0241861	1.23112	cg05877576	-0.189685	U4;RP11-439K3.3;FRMD3	TSS1500;TSS1500;3'UTR
701	0.624417	-4.81987	0.000333281	0.0461321	0.378414	cg02517299	-0.28737
702	-0.0360818	7.71547	3.52722e-06	0.00122395	4.81582	cg05926358	0.701643
703	1.58829	5.15482	0.000191041	0.0307055	0.933026	cg07287496	0.569142	C9orf3	5'UTR
704	-0.118619	-6.41423	2.4004e-05	0.00597347	2.96578	cg03782777	-0.46329	C9orf174;C9orf174;C9orf174;C9orf174;RP11-23J9.4	TSS1500;TSS1500;TSS1500;5'UTR;5'UTR
705	-0.194396	-5.04498	0.000225991	0.0347736	0.763142	cg13815676	-0.335035	RP11-23J9.4;C9orf174;C9orf174	5'UTR;3'UTR;3'UTR
706	-2.7194	-5.09467	0.0002121	0.033159	0.830075	cg10171805	-0.178867
707	-0.00237865	4.93489	0.000271085	0.0399064	0.581556	cg21182108	0.299434	ANKS6;ANKS6	TSS1500;5'UTR
708	1.93503	5.46643	0.000104696	0.019564	1.51306	cg17850111	0.22877	ABCA1	3'UTR
709	-0.447501	5.46457	0.000112378	0.0206071	1.45496	cg02568655	0.457672
710	-1.9713	4.83863	0.000332821	0.0461068	0.386308	cg13893012	0.479523
711	3.20212	7.31452	5.57715e-06	0.00178451	4.36708	cg01673295	0.192992	RP11-18B16.2	TSS1500
712	-1.56712	-6.28328	2.93258e-05	0.00701584	2.76995	cg24000679	-0.3107
713	1.26785	-5.8097	6.3201e-05	0.0131485	2.01985	cg10011799	-0.558754	RP11-27I1.4;FBXW2;FBXW2;FBXW2	TSS1500;5'UTR;5'UTR;5'UTR
714	-1.01544	5.70234	7.17087e-05	0.0144968	1.88795	cg21161526	0.281047	TRAF1;TRAF1	TSS1500;TSS1500
715	2.10657	-5.08078	0.0002173	0.0337556	0.806228	cg22613296	-0.330591
716	2.18971	4.80719	0.000351966	0.0480452	0.331203	cg06467473	0.339317	NEK6;NEK6;NEK6;NEK6;NEK6;NEK6;NEK6	5'UTR;TSS200;5'UTR;5'UTR;5'UTR;5'UTR;5'UTR
717	1.89249	5.73997	7.08996e-05	0.0143718	1.90716	cg24491078	0.364299	FAM125B	5'UTR
718	-3.2103	-4.8642	0.000318057	0.0447035	0.431009	cg01182455	-0.255838	RP11-216B9.6	3'UTR
719	2.07183	5.37286	0.000131313	0.0231459	1.30188	cg04256123	0.530638
720	2.30902	7.13808	8.03988e-06	0.00241685	4.02561	cg13461078	0.407138	LAMC3	5'UTR
721	3.48885	10.3215	1.14604e-07	7.46885e-05	7.99683	cg16741565	0.155601	RP11-32B11.2	5'UTR
722	2.02547	-5.77235	6.72087e-05	0.0137853	1.95958	cg17080927	-0.282251
723	-0.0319066	-4.98808	0.000241448	0.0365355	0.691391	cg26429156	-0.253663
724	1.85869	5.07483	0.000219567	0.0339679	0.796006	cg17279394	0.385165	RP11-54A22.2	TSS1500
725	2.58747	5.27555	0.000145585	0.0249821	1.18907	cg05381752	0.199277	MAMDC4;MAMDC4	5'UTR;TSS200
726	0.922177	5.7241	6.76269e-05	0.0138505	1.94194	cg13892635	0.263981	PNPLA7	5'UTR
727	1.72599	-5.05844	0.000225573	0.0347352	0.769119	cg20181180	-0.311712	ADARB2-AS1	5'UTR
728	1.56806	-4.98847	0.000255412	0.0380448	0.647083	cg03216580	-0.329041	KLF6;KLF6	3'UTR;3'UTR
729	-2.75318	5.52153	9.83721e-05	0.018617	1.57955	cg18625916	0.225033
730	-3.11645	5.0889	0.000210693	0.0329925	0.833466	cg05583417	0.187259
731	0.72849	5.13115	0.000199055	0.0316696	0.892571	cg02836987	0.714872	RP11-433J20.1	TSS1500
732	1.38543	6.16696	3.54481e-05	0.00820606	2.58561	cg08790138	0.741825	RP11-433J20.1	TSS200
733	1.25581	5.81663	6.24855e-05	0.0130455	2.03101	cg22995042	0.490476	RP11-433J20.1;RP11-433J20.1	1stExon;5'UTR
734	2.98888	5.59931	8.34729e-05	0.0163247	1.73546	cg17237657	0.110374
735	-1.45863	-4.80999	0.000341609	0.0470571	0.355534	cg04808066	-0.182129
736	-1.27801	-4.87426	0.000295893	0.0425616	0.49124	cg00359599	-0.210125
737	2.56556	-6.10258	3.92898e-05	0.00890895	2.48509	cg14853817	-0.31217	NMT2;NMT2	TSS200;5'UTR
738	2.28375	-6.11343	3.5559e-05	0.00822244	2.57101	cg01228854	-0.224644
739	1.8933	4.93864	0.000278826	0.040764	0.560691	cg21745992	0.499594	VIM;RP11-124N14.4	TSS1500;TSS200
740	1.01196	-4.87281	0.000313237	0.0442433	0.446053	cg07083768	-0.446497	PLXDC2	5'UTR
741	1.04815	-5.13892	0.000195475	0.0312549	0.909565	cg20130744	-0.323239
742	2.56961	-6.14805	3.3618e-05	0.0078503	2.62582	cg13973039	-0.257135
743	-0.181287	5.63826	8.21523e-05	0.0161249	1.75915	cg18352882	0.351155
744	-3.15359	-5.19008	0.000179725	0.0292782	0.993126	cg08247916	-0.370354
745	1.74545	4.92375	0.000286246	0.041496	0.53482	cg21461811	0.410129
746	1.8978	5.61582	8.21442e-05	0.0161249	1.75313	cg17696532	0.272578
747	2.7245	5.25531	0.000150808	0.0257293	1.15442	cg25024587	0.1485
748	-0.483021	-5.23313	0.00015995	0.0268529	1.10017	cg03955764	-0.308651	RP11-445N18.4	TSS1500
749	0.413636	-5.54102	9.87846e-05	0.0186823	1.58163	cg03717961	-0.407827	ARHGAP22	5'UTR
750	-3.89536	-4.83322	0.000324894	0.0453719	0.403194	cg09094263	-0.118813
751	-2.58403	5.66996	7.96265e-05	0.0157109	1.79329	cg06554331	0.168651	RP11-324H6.5;FAM21A;FAM21A;FAM21A;FAM21A	TSS200;5'UTR;1stExon;5'UTR;1stExon
752	2.03514	5.1997	0.000176761	0.0289188	1.00949	cg03585110	0.315065	SGMS1	5'UTR
753	0.656068	6.16073	3.58022e-05	0.00826496	2.5759	cg19144461	0.505808	RP11-456A18.1	TSS200
754	-1.41785	-4.96989	0.000249809	0.0374199	0.658208	cg01315112	-0.200682
755	-0.776549	6.16152	3.57572e-05	0.00825686	2.57713	cg25342736	0.367851
756	0.943731	-4.88978	0.000290392	0.0419669	0.511515	cg15558195	-0.267647
757	2.21185	-4.90235	0.000297281	0.042691	0.497558	cg10772263	-0.245537	CHST3	5'UTR
758	-0.600409	4.78498	0.000356476	0.0484139	0.313119	cg13813152	0.257311	RP11-31E13.2	TSS200
759	-3.28124	5.18672	0.000180771	0.0294081	0.987415	cg24530116	0.350379	PLAC9	5'UTR
760	-1.51235	-5.87995	5.21514e-05	0.0112241	2.19651	cg14915060	-0.15521	MAT1A;MAT1A	TSS1500;ExonBnd
761	-2.17955	5.39674	0.000126081	0.0224092	1.34186	cg06941037	0.331908	BMPR1A;BMPR1A	5'UTR;5'UTR
762	-2.00322	10.1623	1.62901e-07	0.000100189	7.6793	cg00167275	0.392572	FAM35A;GLUD1;GLUD1;GLUD1;RP11-96C23.7;GLUD1;GLUD1;GLUD1;GLUD1	TSS1500;TSS1500;TSS1500;1stExon;5'UTR;5'UTR;5'UTR;TSS200;1stExon
763	-0.473668	5.79949	6.28289e-05	0.0130974	2.02214	cg21066558	0.376609	PLCE1;PLCE1	TSS200;5'UTR
764	0.340942	7.06154	8.99626e-06	0.00266378	3.91723	cg24730328	0.667714	C10orf28;C10orf28;C10orf28;C10orf28;C10orf28	5'UTR;5'UTR;5'UTR;5'UTR;5'UTR
765	-1.06768	7.22237	7.11017e-06	0.00218244	4.14395	cg27023263	0.44504
766	2.36135	-4.91178	0.000292365	0.0421786	0.513983	cg18738941	-0.24122
767	-2.53899	4.86856	0.000315607	0.0444646	0.438626	cg14030268	0.134843	PDZD8	TSS1500
768	1.03815	-5.12558	0.000200991	0.031891	0.883041	cg16147729	-0.394362
769	-1.94993	-5.54561	9.14478e-05	0.017563	1.64591	cg10038490	-0.163624
770	-1.1595	-5.50072	0.000105721	0.0197183	1.51496	cg26391229	-0.469564	ACADSB	5'UTR
771	-0.0371382	-5.28488	0.00014324	0.024687	1.20503	cg19151518	-0.265424
772	1.28631	-6.70052	1.40344e-05	0.00384472	3.47602	cg04944537	-0.282642
773	1.31858	-5.86123	5.51352e-05	0.0117625	2.14574	cg07522508	-0.269635
774	1.38145	-5.20698	0.00017455	0.0286545	1.02188	cg13793262	-0.335121
775	-0.0219935	-5.13449	0.000197905	0.0315522	0.898273	cg14039479	-0.382218
776	0.00484865	4.94875	0.000273901	0.0401785	0.578245	cg09176246	0.434478
777	1.02482	6.29856	2.87758e-05	0.00691215	2.78911	cg16796782	0.476747	ADAM12	TSS200
778	-2.64876	5.49846	0.000106124	0.0197497	1.51122	cg17434842	0.352957	C10orf90	3'UTR
779	-0.751741	-5.19589	0.000168784	0.027929	1.04527	cg20957511	-0.236125
780	2.60968	-6.13913	3.41072e-05	0.00795333	2.61172	cg26191724	-0.157212
781	1.06098	5.39268	0.000126955	0.0225309	1.33507	cg01403307	0.500601
782	0.982401	5.10924	0.000206785	0.0325822	0.855063	cg05477444	0.369002	INPP5A;INPP5A	5'UTR;3'UTR
783	2.15767	-5.17759	0.00017891	0.0291856	0.992771	cg17623854	-0.223083
784	2.56263	-5.68875	7.71782e-05	0.0153339	1.82393	cg13843417	-0.291997
785	1.11971	4.99662	0.000251784	0.0376594	0.661173	cg00424969	0.433513	RP11-295K3.1;AC068580.6	TSS1500;TSS200
786	-0.692428	-4.79428	0.000360154	0.048784	0.308546	cg23762359	-0.30705	KCNQ1DN	TSS1500
787	0.358471	-5.07701	0.000218733	0.0338831	0.799753	cg18499148	-0.532015	OR51F2;MMP26;MMP26	TSS200;5'UTR;5'UTR
788	-2.07574	-6.19229	3.12985e-05	0.00740875	2.69561	cg14511647	-0.170464	OR51A2;MMP26;MMP26	TSS200;5'UTR;5'UTR
789	2.49822	-5.07765	0.00021849	0.0338581	0.800848	cg12860254	-0.309976	OR52D1;HBG2;HBE1;AC104389.28	1stExon;5'UTR;5'UTR;3'UTR
790	-1.54725	-6.43489	2.32435e-05	0.00582617	2.99712	cg09577324	-0.277121	OR10A2	TSS200
791	-0.955344	-4.79317	0.000360867	0.0488502	0.306599	cg03699952	-0.395521
792	-0.581384	5.21935	0.000170862	0.0281493	1.0429	cg04857926	0.325394
793	-2.00982	-5.12114	0.000190776	0.030669	0.923182	cg07767032	-0.122191	RP11-98J9.2;RP11-98J9.3	3'UTR;TSS1500
794	-1.64309	-5.78069	6.22782e-05	0.0130153	2.0246	cg19439713	-0.233118
795	0.901796	-6.72955	1.47783e-05	0.00401218	3.43711	cg26601740	-0.453151
796	0.199761	5.28911	0.000149036	0.0254765	1.17439	cg22937444	0.327632	KCNJ11	TSS1500
797	-0.541535	-5.24251	0.000164176	0.0273905	1.08218	cg03788465	-0.32137
798	2.74112	6.33134	2.50434e-05	0.00619409	2.91303	cg06281190	0.183778	CTD-2507G9.1;ANO3	TSS1500;TSS1500
799	2.76342	-4.81135	0.000349364	0.0478	0.338516	cg03099697	-0.216592	KIF18A;METTL15;METTL15;METTL15;METTL15;METTL15;METTL15	TSS1500;5'UTR;5'UTR;5'UTR;5'UTR;TSS1500;TSS1500
800	-2.90927	-6.39361	2.26833e-05	0.00571164	3.00944	cg15310492	-0.17712	KCNA4;KCNA4	TSS1500;TSS200
801	-1.81676	5.01228	0.000244959	0.0369439	0.688241	cg13788507	0.336532	MPPED2;RP5-1024C24.1	TSS1500;5'UTR
802	1.8266	5.27941	0.00015408	0.0261157	1.14463	cg08382079	0.360255
803	2.62402	11.631	2.7634e-08	2.39075e-05	9.2579	cg13570347	0.39331
804	1.03751	4.85591	0.000322765	0.0451586	0.416534	cg25475999	0.547121	SLC1A2;SLC1A2	3'UTR;3'UTR
805	-0.183737	4.80871	0.000351011	0.0479463	0.333881	cg11983285	0.485502	TSPAN18;TSPAN18	5'UTR;5'UTR
806	1.2763	-5.06751	0.000209718	0.0329099	0.830042	cg13731397	-0.232205	CHST1	TSS200
807	-1.22933	-5.7594	6.37428e-05	0.0132347	1.99991	cg06548447	-0.254449	TRIM64C	TSS1500
808	0.612533	-5.71016	7.06262e-05	0.0143339	1.90253	cg05954192	-0.311772
809	-0.611125	-5.63382	8.45666e-05	0.0164818	1.73421	cg17157466	-0.401234	LINC00301;LINC00301;LINC00301	TSS1500;5'UTR;5'UTR
810	0.641094	5.36022	0.000134175	0.0235111	1.28068	cg08925720	0.576183
811	2.31653	5.58128	9.23307e-05	0.0177121	1.64798	cg03448301	0.48343	AP000438.2;CHRM1	5'UTR;5'UTR
812	-0.84145	-6.43182	2.33547e-05	0.00585049	2.99248	cg00848283	-0.555277	CHRM1	TSS1500
813	0.502947	5.17561	0.000184282	0.0298448	0.968479	cg01647936	0.453398	FERMT3	5'UTR
814	0.295956	5.47226	0.000108983	0.0201607	1.4821	cg06975311	0.354437	SIPA1;SIPA1;SIPA1;SIPA1;SIPA1	5'UTR;TSS1500;1stExon;5'UTR;TSS200
815	1.33188	-5.40761	0.000123773	0.0221176	1.36002	cg21567486	-0.354072	PACS1	TSS200
816	1.60989	5.02125	0.000241137	0.0365083	0.703728	cg05011632	0.477449	TMEM134	3'UTR
817	0.612701	5.44615	0.000115936	0.0210711	1.42432	cg18160691	0.56977
818	0.847375	5.5661	9.47103e-05	0.0180827	1.62299	cg03366937	0.515258
819	-0.21499	4.90177	0.000297583	0.0427159	0.496557	cg06341100	0.435603
820	2.99249	-6.1312	3.45488e-05	0.00804048	2.59916	cg07758428	-0.135795
821	-0.274553	5.62679	7.96771e-05	0.0157171	1.78112	cg18617760	0.205977	ANO1	5'UTR
822	-1.05609	-5.42533	0.000113334	0.0207482	1.43667	cg09535340	-0.26449
823	-0.584952	5.46886	0.000111565	0.0205112	1.46209	cg06279023	0.392029	RP11-702H23.4;RP11-702H23.4	TSS1500;TSS1500
824	1.60187	5.71485	6.8686e-05	0.0140298	1.9267	cg16028555	0.241256	WNT11;WNT11;RP11-619A14.3	TSS1500;TSS1500;3'UTR
825	2.6416	4.88566	0.000306191	0.0435596	0.468467	cg14294215	0.368387	WNT11;WNT11;RP11-619A14.3	TSS1500;TSS1500;3'UTR
826	-1.14447	4.7959	0.000359117	0.0486768	0.311388	cg18001524	0.494532	WNT11;WNT11;RP11-619A14.3	TSS1500;TSS1500;3'UTR
827	-0.832076	4.79426	0.000357812	0.0485713	0.313625	cg04610274	0.343691	TSKU;TSKU;TSKU	5'UTR;5'UTR;5'UTR
828	2.55246	4.88897	0.000301062	0.0430292	0.482895	cg15765817	0.177963
829	3.27152	4.81757	0.000345521	0.0474212	0.349412	cg10010298	0.168259
830	2.34251	5.33795	0.000138564	0.0240812	1.24799	cg01738457	0.231533	ME3;RP11-317J19.1	3'UTR;5'UTR
831	-0.655604	-5.3828	0.000129108	0.0228202	1.31853	cg11203512	-0.487167	CCDC67;CCDC67;CCDC67;CCDC67;CCDC67	5'UTR;5'UTR;5'UTR;TSS1500;5'UTR
832	-1.62523	5.21354	0.000169707	0.0280255	1.0465	cg14096249	0.227712
833	2.4226	4.75474	0.000366984	0.0495166	0.27927	cg05365231	0.144416	BIRC2;BIRC2;BIRC2	3'UTR;3'UTR;5'UTR
834	-0.176051	-5.02247	0.000227134	0.0348977	0.75154	cg24625171	-0.244656	ALKBH8;ALKBH8;ALKBH8;ALKBH8;ALKBH8	TSS1500;TSS1500;TSS1500;TSS1500;TSS1500
835	1.49867	-4.84813	0.000327252	0.0456018	0.402932	cg14847044	-0.366912	RP11-356J5.12	5'UTR
836	-0.921501	-5.02233	0.000240681	0.036466	0.705591	cg23940311	-0.401604
837	-1.07517	-5.09994	0.000210164	0.0329432	0.839104	cg00602862	-0.579023	AP000462.1;AP000462.1;AP000462.1;AP000462.1;AP000462.1;CADM1	TSS200;1stExon;5'UTR;1stExon;5'UTR;3'UTR
838	-0.400748	-5.24106	0.000164586	0.0274259	1.07972	cg26008877	-0.41971	AP000797.3	5'UTR
839	2.32855	5.23266	0.000158118	0.0266423	1.10928	cg07189750	0.198933	BACE1;BACE1;BACE1	1stExon;5'UTR;5'UTR
840	-0.593583	-5.22019	0.000170616	0.0281163	1.04432	cg01923905	-0.339574
841	1.77522	-7.66812	3.3507e-06	0.00117448	4.85526	cg22300992	-0.281776	PHLDB1;PHLDB1;PHLDB1	ExonBnd;5'UTR;5'UTR
842	-1.5541	5.16924	0.000182829	0.0296731	0.972769	cg05912212	0.23765
843	1.53211	-4.93122	0.000267208	0.0394759	0.591614	cg13625403	-0.243243	TRIM29	1stExon
844	-1.43185	7.75532	3.03006e-06	0.00108408	4.95307	cg12621411	0.415807
845	-3.47454	-10.7057	7.44104e-08	5.21865e-05	8.38433	cg07132125	-0.281776	RP11-730K11.1;RP11-730K11.1;SORL1	3'UTR;1stExon;5'UTR
846	0.358207	-7.49148	4.83171e-06	0.00158386	4.51492	cg07991139	-0.497458	RP11-820L6.1	3'UTR
847	-0.717111	5.80487	6.37046e-05	0.0132301	2.01207	cg03673190	0.606938	VWA5A;VWA5A;VWA5A	TSS1500;TSS1500;TSS1500
848	3.17237	-5.42658	0.00011211	0.0205785	1.44586	cg23934819	-0.138512	HEPN1	TSS200
849	3.0098	-5.56335	9.06261e-05	0.0174456	1.65824	cg06142324	-0.160734
850	0.135861	-5.27091	0.000152205	0.0258932	1.15184	cg23743472	-0.329364	PATE2;PATE2	TSS1500;TSS1500
851	3.0223	6.41189	2.2036e-05	0.00557571	3.03763	cg09900489	0.179821	KIRREL3	3'UTR
852	3.13125	-6.23659	3.04572e-05	0.00724265	2.72815	cg04534360	-0.221408
853	1.37375	9.00944	5.54755e-07	0.000266865	6.55167	cg19097082	0.278602	RP11-121M22.1	5'UTR
854	1.36757	4.88669	0.00030563	0.0435018	0.470273	cg03640071	0.335756	JAM3;JAM3;JAM3	3'UTR;3'UTR;3'UTR
855	3.01804	-4.90466	0.000296068	0.0425738	0.501587	cg19037107	-0.218872	ACAD8;ACAD8;ACAD8;ACAD8	5'UTR;5'UTR;5'UTR;5'UTR
856	-1.89567	6.78197	1.29118e-05	0.00358281	3.56161	cg18374195	0.321171	GLB1L3	TSS1500
857	0.625052	-6.04204	4.27749e-05	0.00953501	2.40025	cg25194612	-0.404662
858	0.524249	-5.40884	0.000123038	0.0220242	1.36521	cg18008625	-0.35845
859	-0.983418	4.88425	0.000306956	0.0436161	0.466008	cg21859546	0.572769
860	-0.359381	5.58245	9.21495e-05	0.0176855	1.64991	cg00462951	0.617708
861	2.26165	5.97168	4.85185e-05	0.0105766	2.27877	cg10671054	0.429111	SCNN1A;SCNN1A;SCNN1A	3'UTR;3'UTR;3'UTR
862	2.14939	5.16876	0.000176107	0.0288645	1.00257	cg00868796	0.206209
863	1.08039	-5.3347	0.000140153	0.0242694	1.23781	cg03081253	-0.317558
864	0.824182	-4.86548	0.000300592	0.0429845	0.475728	cg10857427	-0.256513	ERP27;ERP27	1stExon;5'UTR
865	-0.128452	5.79302	6.49591e-05	0.0134475	1.99296	cg21219570	0.560142	PLEKHA5;PLEKHA5	5'UTR;5'UTR
866	-3.61293	-4.922	0.000271644	0.0399534	0.575406	cg25912911	-0.0813069	RP11-284H19.1;PDE3A;RP11-284H19.1	3'UTR;1stExon;1stExon
867	0.897761	7.0971	8.53771e-06	0.00254712	3.96769	cg13966241	0.432564	BCAT1;BCAT1;BCAT1	TSS1500;TSS1500;TSS1500
868	-3.36523	7.26536	6.68046e-06	0.00207589	4.20393	cg23979954	0.376405	IFLTD1	TSS200
869	-2.95746	8.24027	1.61329e-06	0.000649763	5.55397	cg00031187	0.354658	RP11-771K4.1	TSS1500
870	3.28398	4.9204	0.000287945	0.0416676	0.528991	cg27465569	0.305544	PUS7L;PUS7L;PUS7L;PUS7L;IRAK4;IRAK4;IRAK4	TSS1500;TSS1500;TSS1500;TSS1500;5'UTR;5'UTR;5'UTR
871	1.08483	6.27664	2.97881e-05	0.00710186	2.75539	cg06475653	0.413506	RP1-197B17.3;RP1-197B17.3;ENDOU;RP1-197B17.3;RP1-197B17.3	5'UTR;TSS1500;TSS1500;TSS1500;5'UTR
872	-1.26041	4.79889	0.000344237	0.0473092	0.345479	cg07135303	0.25827	MFSD5;MFSD5;MFSD5;MFSD5;MFSD5	TSS1500;TSS1500;1stExon;5'UTR;TSS200
873	2.82892	-5.86997	5.72557e-05	0.0121369	2.11665	cg23696212	-0.293607	ATF7	TSS1500
874	0.828968	5.90076	5.44482e-05	0.0116339	2.16589	cg14504780	0.671735	ITGA7	TSS1500
875	-1.53249	-4.97801	0.000260152	0.038582	0.628974	cg01069675	-0.261166	MIP;MIP;MIP	TSS1500;3'UTR;3'UTR
876	2.24707	-5.35325	0.000130329	0.0230076	1.30209	cg04558707	-0.242457
877	0.947007	6.13637	3.72216e-05	0.00851915	2.53793	cg23997728	0.450315	STAC3;STAC3;STAC3;RP11-123K3.4	TSS200;TSS200;TSS200;3'UTR
878	0.666612	-7.64047	3.48491e-06	0.00121281	4.81774	cg09696411	-0.300481	SLC26A10	TSS200
879	1.77198	5.06054	0.000225117	0.0346777	0.771429	cg21361094	0.380214	B4GALNT1	ExonBnd
880	2.98709	6.03233	4.05832e-05	0.00914724	2.44186	cg27328846	0.190775	RP11-150C16.1	5'UTR
881	1.53159	4.99126	0.000254164	0.0378793	0.65191	cg01506756	0.546586
882	1.80979	4.78229	0.000367932	0.0496123	0.287496	cg16950658	0.404581	RP11-81H14.2;RP11-81H14.2	3'UTR;3'UTR
883	0.553531	5.14768	0.000193425	0.0309867	0.920818	cg22429985	0.414803	CPM	5'UTR
884	0.773354	4.89809	0.000299527	0.0429058	0.490143	cg13353375	0.593075	CAPS2;GLIPR1L1	5'UTR;TSS1500
885	1.87566	15.6226	7.36903e-10	1.58803e-06	12.238	cg12511749	0.670124
886	2.44032	5.12915	0.00019975	0.0317447	0.88914	cg04849338	0.40689	RP11-114H23.1	3'UTR
887	1.98077	-5.71065	7.05249e-05	0.0143198	1.90384	cg05743600	-0.272705	RP11-543H12.1	TSS1500
888	1.38399	-5.2813	0.000153574	0.0260513	1.14785	cg14809220	-0.327154
889	-1.42028	-5.19851	0.000171709	0.0282553	1.03234	cg17176981	-0.197133
890	1.63084	5.35973	0.000134288	0.0235203	1.27985	cg14990842	0.74934
891	-4.67621	5.03127	0.000226838	0.0348781	0.755553	cg06061404	0.0811846	USP44;USP44;USP44;USP44	5'UTR;5'UTR;TSS1500;5'UTR
892	-2.84435	-6.0867	3.90925e-05	0.00887408	2.48569	cg09894284	-0.252503	NTN4;NTN4;RP11-410A13.3	5'UTR;5'UTR;3'UTR
893	-0.913605	-5.63618	8.42346e-05	0.0164325	1.73808	cg09927836	-0.466162
894	-1.66158	5.58265	8.58658e-05	0.0166801	1.70772	cg17307743	0.155045
895	2.27457	7.94272	2.57914e-06	0.000957002	5.11392	cg09728790	0.533707
896	1.92277	6.01384	4.42292e-05	0.00981438	2.36579	cg21831240	0.307009
897	0.376898	-4.88258	0.000294585	0.0423968	0.497692	cg17406268	-0.289294	WSCD2;WSCD2;WSCD2;WSCD2	5'UTR;5'UTR;5'UTR;5'UTR
898	-3.31999	-5.31133	0.0001457	0.0249966	1.19943	cg12993543	-0.183769
899	2.54072	5.00339	0.000248809	0.0373429	0.672881	cg09741291	0.334935	FICD	TSS1500
900	2.10313	5.20592	0.000174871	0.0286902	1.02007	cg01546697	0.435183	ACACB	TSS1500
901	2.50149	-5.33041	0.000132355	0.0232924	1.28273	cg23523623	-0.171732	RP3-473L9.4;RP3-473L9.4;RP3-473L9.4	TSS1500;5'UTR;5'UTR
902	-1.19664	-5.21637	0.000167905	0.0278224	1.05596	cg21947645	-0.244745
903	-2.6554	-5.20886	0.000167504	0.0277679	1.05549	cg19850406	-0.24232	RNFT2;RNFT2	TSS1500;TSS1500
904	0.870876	-5.44047	0.000109465	0.0202408	1.46931	cg19788934	-0.275798	C12orf43;C12orf43;C12orf43	TSS1500;TSS1500;TSS1500
905	0.445925	-5.49417	0.000106895	0.0198461	1.50411	cg09559348	-0.544373	ZCCHC8;ZCCHC8	TSS1500;TSS1500
906	-0.912106	-4.85073	0.000325749	0.0454765	0.407465	cg26605668	-0.547064
907	0.81754	-5.04403	0.000218618	0.0338715	0.789146	cg15736240	-0.208002
908	-0.786298	-5.41774	0.000121287	0.0217891	1.37944	cg19787000	-0.323046	RP11-173C20.2;RP11-173C20.1;RP11-173C20.2;RP11-173C20.1;RP11-173C20.1;RP11-173C20.1;RP11-173C20.2	3'UTR;TSS1500;TSS1500;5'UTR;5'UTR;5'UTR;3'UTR
909	2.9385	-5.05751	0.000226312	0.0348166	0.766213	cg10426234	-0.422626
910	2.98607	-5.13648	0.000197221	0.0314855	0.901682	cg18603787	-0.259504
911	1.79642	4.83313	0.000336089	0.0464696	0.376679	cg11855524	0.324844	PXMP2	5'UTR
912	1.28562	8.12996	1.88216e-06	0.00074044	5.40852	cg01226748	0.494302	PXMP2	ExonBnd
913	2.81323	-5.43362	0.000118041	0.0213321	1.40608	cg03503288	-0.232966	ZMYM2;ZMYM2;ZMYM2;ZMYM2	3'UTR;3'UTR;3'UTR;3'UTR
914	2.61281	6.83844	1.14641e-05	0.00324847	3.67307	cg22280671	0.278375
915	-0.566864	5.30576	0.000140946	0.0243572	1.22446	cg17232111	0.295189	RP11-363G2.5;RP11-363G2.5	1stExon;3'UTR
916	2.30202	5.05195	0.000228522	0.0350397	0.756642	cg21884180	0.269858	SPATA13;SPATA13	TSS1500;TSS1500
917	1.85225	-5.71713	6.84227e-05	0.0139893	1.93047	cg06481441	-0.20738
918	1.4442	-5.00043	0.000245087	0.0369439	0.683794	cg07531873	-0.295883
919	2.96656	4.83876	0.000332574	0.0460803	0.386935	cg14493889	0.198991
920	-0.96034	5.69375	7.65407e-05	0.0152471	1.83207	cg25061073	0.515864
921	-0.906027	-4.84258	0.000330496	0.0458969	0.393214	cg06927812	-0.358715
922	-0.855881	5.70866	7.46708e-05	0.0149644	1.85633	cg03139710	0.449773	DGKH	TSS1500
923	2.35619	-7.96549	2.20908e-06	0.00084462	5.25214	cg09569166	-0.261737	AKAP11	5'UTR
924	-0.617187	-4.84738	0.000327691	0.04564	0.401611	cg21426304	-0.287627
925	0.858681	5.11587	0.000204416	0.0323169	0.866407	cg20469744	0.674726
926	1.77043	-5.75256	6.89486e-05	0.0140657	1.93341	cg17117553	-0.284619	ENOX1	5'UTR
927	0.137988	-5.5538	9.66866e-05	0.0183819	1.60271	cg20923917	-0.472802
928	-0.115141	-7.04861	8.52355e-06	0.00254472	3.96172	cg02696428	-0.389842	LCP1;LCP1;LCP1	3'UTR;5'UTR;5'UTR
929	2.65262	6.55545	1.89636e-05	0.00492754	3.19299	cg27269570	0.273369
930	2.93812	-5.65879	8.02805e-05	0.0158174	1.78358	cg19237798	-0.238732
931	1.12403	5.12971	0.000187922	0.030363	0.938014	cg19427472	0.199817
932	-0.146374	4.79621	0.000358914	0.0486652	0.311945	cg02531356	0.437889
933	2.01925	-5.74251	6.91519e-05	0.0140864	1.92838	cg22547286	-0.231877	ALG11;ALG11	3'UTR;3'UTR
934	0.508551	5.52489	0.000101502	0.0190702	1.55497	cg01273336	0.617044
935	1.59429	5.618	8.68297e-05	0.0168319	1.70829	cg08326730	0.355748	LINC00364	TSS1500
936	1.30994	5.83125	5.98736e-05	0.0125761	2.06999	cg08273646	0.336537
937	-1.24693	-4.89394	0.00029734	0.042691	0.494426	cg05417498	-0.244407
938	-2.23973	-5.37401	0.00012498	0.0222709	1.34221	cg11333224	-0.226684	RP11-360A9.2	TSS1500
939	-1.73816	5.31974	0.000143785	0.0247419	1.21265	cg11810430	0.328895
940	2.95161	-4.99464	0.00024785	0.0372394	0.672951	cg27283477	-0.167595
941	-2.86061	8.04903	2.12663e-06	0.000818714	5.29364	cg12907379	0.253999	ZIC5;ZIC5;ZIC5	1stExon;TSS1500;5'UTR
942	1.57729	-5.20305	0.000165222	0.0275042	1.06464	cg09202971	-0.20584
943	2.843	5.12332	0.000190047	0.0306229	0.92695	cg25084760	0.100721	PCCA	5'UTR
944	-0.0361732	5.75643	6.89972e-05	0.0140721	1.93383	cg00949583	0.632459
945	-1.51766	-5.1117	0.000205902	0.0324963	0.859277	cg06859719	-0.335098
946	2.57453	5.24126	0.000164528	0.0274216	1.08007	cg27030655	0.36603
947	-0.905815	-5.1091	0.000194869	0.0311819	0.9023	cg27591407	-0.217979
948	1.26423	-5.03336	0.000228161	0.0350037	0.751649	cg08134545	-0.302352
949	-1.24925	5.45915	0.000113413	0.0207581	1.44594	cg06354455	0.350235
950	2.56397	5.26738	0.000157297	0.0265633	1.12429	cg23436804	0.347986
951	1.12022	4.83354	0.000335847	0.0464484	0.377391	cg21452744	0.485704	CCNB1IP1;CCNB1IP1;CCNB1IP1;CCNB1IP1	TSS200;5'UTR;5'UTR;5'UTR
952	3.46026	6.11397	3.55282e-05	0.00821772	2.57185	cg00230138	0.0767314	AE000661.37;AE000661.37	3'UTR;3'UTR
953	2.61868	4.80397	0.000353987	0.048235	0.325564	cg23884784	0.27521	LTB4R;LTB4R;LTB4R;LTB4R	5'UTR;TSS1500;1stExon;5'UTR
954	-3.54405	5.40298	0.000124751	0.0222395	1.35229	cg01601050	0.215087	STXBP6;STXBP6;STXBP6;STXBP6	TSS1500;TSS1500;TSS1500;TSS1500
955	-0.48007	-5.4712	0.000109712	0.0202775	1.47638	cg18084609	-0.370779	COCH	5'UTR
956	-3.75363	-5.57089	8.75986e-05	0.0169572	1.68812	cg02987832	-0.111457	PSMA6;PSMA6;PSMA6;PSMA6;PSMA6;PSMA6;KIAA0391	TSS200;TSS200;5'UTR;1stExon;5'UTR;1stExon;3'UTR
957	2.45659	8.44234	1.15755e-06	0.000493523	5.86336	cg21067342	0.309578	RP11-259K15.3	TSS200
958	0.295471	-5.14803	0.000193305	0.0309735	0.921425	cg03586483	-0.440859	TTC6	5'UTR
959	2.27532	8.09313	1.88979e-06	0.000742695	5.40161	cg04212842	0.243819
960	-3.71855	7.96529	2.44134e-06	0.000916943	5.16434	cg08005120	0.293508
961	1.42703	4.81435	0.000347508	0.0476089	0.343763	cg10603220	0.348315	RP11-255G12.1;RP11-255G12.1;RP11-255G12.1	TSS1500;TSS1500;TSS1500
962	1.35306	-4.91653	0.000279163	0.0407982	0.55199	cg06133619	-0.274219	AL163953.3	5'UTR
963	0.0112397	-5.1483	0.000191502	0.0307559	0.928993	cg05846899	-0.334559
964	-3.35451	5.18152	0.000180762	0.0294081	0.985794	cg13583309	0.0871104	GMFB;GMFB;GMFB;GMFB;GMFB	1stExon;5'UTR;TSS200;TSS200;TSS1500
965	0.783866	-5.48393	0.000102339	0.0191926	1.53664	cg10794502	-0.303877
966	-2.22646	-6.14454	3.67392e-05	0.008425	2.55067	cg14192081	-0.29745
967	1.4983	-5.04871	0.000216888	0.0337043	0.797027	cg03534360	-0.240988	SYT16	ExonBnd
968	-1.50381	-6.11702	3.83919e-05	0.00874838	2.50768	cg00626853	-0.377177
969	-0.342059	-6.39663	2.41391e-05	0.00600169	2.95749	cg16729859	-0.381018
970	-2.48367	-4.89949	0.000298788	0.0428421	0.492577	cg16772772	-0.197674
971	-0.761533	-6.33432	2.7202e-05	0.00660875	2.84393	cg13502195	-0.507585
972	1.94328	-5.24003	0.000164878	0.0274635	1.07798	cg07637918	-0.428817	AL391261.1	TSS200
973	2.38899	7.64227	3.70708e-06	0.0012741	4.764	cg23991209	0.308822
974	0.840635	4.89935	0.00029886	0.0428421	0.492339	cg03505866	0.476298	KIAA0247;KIAA0247	TSS1500;TSS1500
975	2.2407	4.89875	0.000283183	0.0411977	0.534458	cg11851237	0.136579	RP1-261D10.2;RP1-261D10.2	TSS1500;3'UTR
976	0.839067	5.82098	6.20414e-05	0.0129756	2.038	cg07926147	0.589643	SIPA1L1	5'UTR
977	1.34915	6.05252	4.25793e-05	0.00949893	2.4065	cg03694633	0.479055	C14orf169	TSS1500
978	-0.159432	5.45972	0.000113304	0.0207473	1.44689	cg14340889	0.39682	LTBP2	3'UTR
979	0.129359	-5.16575	0.000176384	0.0288846	1.00035	cg25015465	-0.242888
980	0.622463	4.89408	0.000301661	0.0431074	0.483148	cg12940991	0.447467	RP11-7F17.5;RP11-7F17.4	5'UTR;3'UTR
981	2.87666	-5.89331	5.11802e-05	0.0110437	2.21541	cg10050207	-0.184327	RP11-114N19.3	3'UTR
982	2.11946	6.18203	3.46077e-05	0.00805193	2.60904	cg03495202	0.471127	GALC;GALC	5'UTR;TSS1500
983	2.37756	6.04357	4.31977e-05	0.0096134	2.3924	cg16693870	0.64706
984	1.27679	4.92416	0.000286042	0.0414899	0.535523	cg23900681	0.563676
985	-0.641641	5.48345	0.000108848	0.0201402	1.48632	cg13543273	0.370203
986	-0.0836439	-4.97917	0.000245306	0.0369642	0.675789	cg17698935	-0.217111
987	-1.8174	7.20719	6.53023e-06	0.0020376	4.21534	cg13155035	0.354358	SNORD112;MEG8;MEG8	TSS200;5'UTR;5'UTR
988	1.34085	5.22495	0.000163334	0.0272885	1.0808	cg24076381	0.289416	SNORD112;MEG8;MEG8	TSS200;5'UTR;5'UTR
989	-4.14583	4.99987	0.000236436	0.0359581	0.712036	cg06757662	0.0549948
990	2.87142	6.62978	1.6034e-05	0.00429132	3.34959	cg00762185	0.265261	DIO3;DIO3	1stExon;1stExon
991	1.10725	4.84629	0.000328325	0.0456913	0.399705	cg15714611	0.593478	PPP2R5C	5'UTR
992	1.56441	5.61425	8.73753e-05	0.0169219	1.70214	cg09310065	0.477106	WDR20;WDR20;WDR20;WDR20	3'UTR;5'UTR;5'UTR;5'UTR
993	1.33315	5.70096	7.06982e-05	0.0143395	1.89926	cg08038741	0.273547
994	-1.08925	4.86123	0.000319734	0.0448687	0.425827	cg26985021	0.421258	PPP1R13B	5'UTR
995	2.57675	5.64176	7.76859e-05	0.0154197	1.80595	cg02171804	0.176711
996	0.563075	-5.65852	8.1157e-05	0.0159539	1.7746	cg02884928	-0.40474
997	1.25987	5.00542	0.000236594	0.0359715	0.713403	cg14501119	0.241974	PACS2;BRF1;BRF1;BRF1;PACS2;BRF1	TSS1500;5'UTR;5'UTR;1stExon;5'UTR;5'UTR
998	0.319647	-4.86628	0.000300157	0.0429551	0.477153	cg07691366	-0.252849	IGHD3-10;IGHD3-9	TSS1500;TSS1500
999	-0.892198	-5.41012	0.00012241	0.0219353	1.36974	cg11573559	-0.287297	IGHV3-72	TSS1500
1000	2.54139	-5.09808	0.000198692	0.0316434	0.883185	cg04123941	-0.100819
1001	-2.36115	-6.20369	3.07286e-05	0.00729465	2.71355	cg25682399	-0.177615	snoU13;SNRPN;SNRPN;SNRPN	TSS1500;5'UTR;5'UTR;5'UTR
1002	-3.8023	4.95627	0.000270296	0.0398045	0.591295	cg13046440	0.14061	UBE3A;UBE3A	TSS1500;TSS1500
1003	3.02073	5.57574	9.31911e-05	0.0178482	1.63887	cg03954999	0.274732	ATP10A	3'UTR
1004	2.55759	-5.35314	0.000135806	0.0237061	1.2688	cg12762972	-0.333709
1005	-0.00948349	-5.49915	9.89937e-05	0.0187091	1.56806	cg03403995	-0.267639	AC090696.2	TSS200
1006	1.44696	-5.03851	0.000233955	0.0356907	0.733504	cg16527598	-0.381955	AC090696.2	TSS200
1007	1.61936	-5.43505	0.000114213	0.0208722	1.43325	cg18355120	-0.240867
1008	-1.15905	-4.94173	0.000277309	0.0405852	0.566063	cg15399926	-0.318706
1009	-0.573671	-4.92095	0.000286334	0.041496	0.533595	cg18759643	-0.314597
1010	0.705309	-5.18774	0.000170216	0.0280819	1.0359	cg23908019	-0.29562	OCA2	ExonBnd
1011	-0.0653463	5.35861	0.000134545	0.0235553	1.27798	cg13166748	0.591918
1012	-1.11065	6.57857	1.84207e-05	0.0048093	3.22202	cg11597999	0.336799	RP11-578F21.12	5'UTR
1013	-3.39799	-4.97515	0.000260449	0.0386086	0.627089	cg08349646	-0.170183	Y_RNA	TSS200
1014	-1.43375	-5.33268	0.000140637	0.0243242	1.23442	cg15318184	-0.345425
1015	0.053816	-4.84557	0.000311534	0.0440628	0.440531	cg16273497	-0.221955
1016	2.02608	5.47254	0.000110872	0.0204191	1.46821	cg12728054	0.584647
1017	-0.630871	4.80577	0.000352854	0.0481347	0.328721	cg26299148	0.356219	EXD1;AC012652.1;AC012652.1;AC012652.1;EXD1	5'UTR;TSS1500;TSS1500;TSS1500;3'UTR
1018	1.18237	-5.16541	0.0001809	0.0294176	0.980016	cg01094544	-0.272943	CAPN3;CAPN3;CAPN3;CAPN3;CAPN3;RP11-164J13.1	5'UTR;5'UTR;5'UTR;5'UTR;ExonBnd;5'UTR
1019	1.47621	5.7291	7.21856e-05	0.0145808	1.88953	cg22342710	0.386364
1020	2.54078	5.83649	6.04818e-05	0.012684	2.06295	cg03361973	0.338164	SEMA6D;SEMA6D;SEMA6D;SEMA6D;SEMA6D;SEMA6D	5'UTR;5'UTR;5'UTR;5'UTR;5'UTR;5'UTR
1021	1.98463	-4.82799	0.000339175	0.0467996	0.367675	cg10721579	-0.329725	SLC12A1	5'UTR
1022	1.47027	5.03709	0.000234537	0.0357617	0.731057	cg05852309	0.648442	CYP19A1;CYP19A1;CYP19A1;CYP19A1;CYP19A1;RP11-108K3.2;CYP19A1	5'UTR;5'UTR;5'UTR;5'UTR;5'UTR;5'UTR;3'UTR
1023	2.67357	6.66883	1.51754e-05	0.00410253	3.40363	cg11290989	0.256779	CTD-2184D3.5	3'UTR
1024	2.02409	5.25971	0.000159386	0.0267853	1.11131	cg03050265	0.322576	MYO5A;MYO5A;MYO5A;RP11-430B1.4	3'UTR;3'UTR;3'UTR;TSS1500
1025	0.937858	5.44979	0.000115224	0.0209922	1.43038	cg05707858	0.405017	ZNF280D;ZNF280D	5'UTR;5'UTR
1026	-2.71691	-5.25439	0.000160852	0.0269606	1.1023	cg25438992	-0.205292	RP11-82L7.4	TSS200
1027	0.658104	5.94899	5.00487e-05	0.0108589	2.24753	cg10278475	0.373386
1028	1.06894	4.78604	0.000365481	0.0493701	0.294081	cg03061623	0.467154
1029	1.57975	4.84281	0.000330361	0.0458967	0.393615	cg25882473	0.437958	HERC1;HERC1	5'UTR;5'UTR
1030	1.67836	-7.65779	3.6042e-06	0.00124543	4.79038	cg25332869	-0.289538	AAGAB;AAGAB	5'UTR;5'UTR
1031	0.32242	4.87371	0.000296183	0.0425812	0.490274	cg23698666	0.219425	RP11-809H16.2;SPESP1;SPESP1;RP11-809H16.2;RP11-809H16.2	TSS200;5'UTR;1stExon;1stExon;5'UTR
1032	-0.736066	4.85032	0.000325981	0.0454935	0.406765	cg02076980	0.367872
1033	0.353976	5.78126	6.62288e-05	0.0136281	1.97398	cg11544522	0.490083
1034	-2.74846	6.73012	1.47656e-05	0.00401004	3.43795	cg12166018	0.357389	PARP6;PARP6	5'UTR;TSS1500
1035	2.67757	-4.8988	0.000299153	0.0428671	0.491374	cg09683959	-0.284008
1036	-1.40064	4.83258	0.000336418	0.0464825	0.375718	cg07887349	0.485636
1037	0.631609	5.71215	7.42409e-05	0.0148998	1.86199	cg19932080	0.488853	CRABP1	TSS1500
1038	1.72641	7.84391	2.95297e-06	0.00106474	4.98518	cg08341278	0.703849	RASGRF1	3'UTR
1039	-0.19264	-4.79604	0.00035413	0.048235	0.322339	cg02468230	-0.296827	AC069082.1	TSS1500
1040	1.95161	-4.93462	0.00028081	0.0409602	0.553707	cg01842856	-0.239424	MESDC2	3'UTR
1041	1.41166	-4.99427	0.000239841	0.0363652	0.6988	cg26338159	-0.250883	CPEB1;CPEB1;CPEB1;CPEB1;CPEB1	1stExon;5'UTR;TSS200;5'UTR;5'UTR
1042	-2.64189	-7.48595	4.47636e-06	0.00149094	4.58067	cg10631453	-0.276249	UBE2Q2P1;UBE2Q2P1;RP11-182J1.9	1stExon;3'UTR;TSS1500
1043	3.21285	5.54238	9.74439e-05	0.0184709	1.59315	cg05176737	0.204702	AKAP13	5'UTR
1044	2.69188	12.8895	7.94618e-09	9.13125e-06	10.3238	cg00151744	0.414108	AKAP13	5'UTR
1045	0.154858	-4.79127	0.000343547	0.0472378	0.344237	cg04489887	-0.245546	AGBL1	TSS200
1046	-2.84539	-5.12142	0.000190683	0.03066	0.923663	cg00265512	-0.169416	RP11-97O12.2;RP11-97O12.2;RP11-97O12.2	TSS1500;TSS200;3'UTR
1047	2.46174	6.06583	4.16774e-05	0.00933552	2.42743	cg01385157	0.303265
1048	-2.53046	4.77809	0.000370704	0.0499166	0.2801	cg12206103	0.317093	MESP2;MESP2	TSS200;5'UTR
1049	2.75414	6.4561	2.05494e-05	0.00526216	3.1056	cg06951451	0.172799
1050	-3.79034	-5.22209	0.000159811	0.0268404	1.09739	cg06327621	-0.07875	IQGAP1;IQGAP1	TSS1500;TSS1500
1051	0.892705	-5.19587	0.000167313	0.0277521	1.05228	cg27386718	-0.259158	RP11-266O8.1	TSS1500
1052	-1.75426	-5.24937	0.000162248	0.0271452	1.0938	cg21079719	-0.323177	U6	TSS1500
1053	2.09503	-5.21351	0.000172593	0.0283781	1.03298	cg16783549	-0.327743	FAM169B	5'UTR
1054	-0.548426	-5.12658	0.000193068	0.0309475	0.915434	cg16067045	-0.304478	CTD-3076O17.2	TSS200
1055	-0.962937	4.93286	0.000281683	0.0410371	0.550649	cg12175311	0.364188
1056	0.564981	-4.97801	0.000260153	0.038582	0.62897	cg24651092	-0.341094
1057	1.13968	-4.8536	0.000307072	0.0436176	0.454733	cg18816399	-0.243193	ADAMTS17	3'UTR
1058	0.718313	-5.22681	0.000158498	0.0266792	1.10551	cg15013954	-0.242079	U6	TSS1500
1059	1.81672	5.08136	0.00021708	0.0337277	0.807226	cg27466291	0.224137
1060	0.982156	6.38854	2.49865e-05	0.00618363	2.92671	cg21946698	0.600839	RGS11;RGS11;RGS11;RGS11;RGS11	TSS1500;TSS1500;TSS1500;TSS1500;TSS1500
1061	3.17662	-5.07609	0.00020656	0.0325628	0.844973	cg16352485	-0.139498
1062	-2.57872	4.84853	0.000327022	0.0455774	0.403625	cg00117965	0.248661	FAM195A;FAM195A	TSS1500;TSS1500
1063	-3.99282	5.07616	0.000219058	0.033909	0.798291	cg03899598	0.0757514	JMJD8;JMJD8;JMJD8;JMJD8;JMJD8;MSLN	1stExon;1stExon;TSS200;TSS200;5'UTR;5'UTR
1064	1.12701	-5.64794	8.25996e-05	0.0161935	1.75731	cg24237576	-0.396267	DNASE1L2;DNASE1L2;DNASE1L2;DNASE1L2;RP11-304L19.12	TSS1500;TSS1500;TSS1500;TSS200;1stExon
1065	1.9873	5.04125	0.000219698	0.0339818	0.784296	cg09420961	0.154785	C16orf59	3'UTR
1066	-1.31785	5.14713	0.000193608	0.0310101	0.919885	cg17179492	0.40667	ZSCAN10;ZSCAN10;ZSCAN10	TSS200;TSS200;TSS200
1067	0.90349	5.04904	0.000229685	0.035166	0.751643	cg00061520	0.508037	ADCY9	3'UTR
1068	-1.54412	-4.8555	0.000323003	0.0451768	0.415805	cg13117715	-0.253646
1069	1.67053	-4.91573	0.000278728	0.0407584	0.552938	cg00966255	-0.240968	ATF7IP2;ATF7IP2;ATF7IP2	TSS1500;TSS1500;TSS1500
1070	1.58325	5.32922	0.000141471	0.0244329	1.22861	cg10379077	0.459969	CLEC16A	ExonBnd
1071	1.27416	-4.92568	0.000285273	0.0414095	0.538173	cg14191635	-0.381497	RP11-166B2.7	TSS1500
1072	-1.83751	4.93368	0.000281274	0.0409848	0.552081	cg04197657	0.530208
1073	1.75113	6.09855	3.90933e-05	0.00887408	2.48837	cg09123668	0.308539	RP11-65J21.4	TSS200
1074	-0.237709	4.77443	0.000354151	0.048235	0.314309	cg02747057	0.192763	RP11-65J21.4	TSS200
1075	3.18915	6.83152	1.14781e-05	0.00325133	3.67085	cg23886727	0.148161
1076	2.94463	10.4792	9.58359e-08	6.43308e-05	8.15776	cg07653913	0.297563
1077	2.24629	-4.90861	0.000278228	0.0407052	0.551835	cg24053297	-0.190725	RP11-105C19.1	TSS1500
1078	2.67399	-5.39948	0.000125494	0.0223337	1.34645	cg13363668	-0.268791
1079	-1.22127	4.7854	0.000347459	0.0476089	0.333243	cg00241076	0.214267
1080	-1.67509	5.01471	0.000243915	0.0368214	0.692448	cg06631160	0.272034	RRN3P2	5'UTR
1081	2.19377	5.42143	0.000120902	0.0217355	1.3831	cg13036415	0.300135	RP11-426C22.5;RP11-426C22.5	5'UTR;5'UTR
1082	1.14499	-5.08445	0.000214426	0.0334694	0.818024	cg14242975	-0.322683	C16orf54;AC009133.17	3'UTR;TSS1500
1083	1.53595	-6.18514	3.44369e-05	0.00801895	2.61387	cg07300610	-0.567425	ZNF688;ZNF688;AC002310.7;AC002310.7	TSS1500;TSS1500;5'UTR;5'UTR
1084	1.67821	4.90133	0.000291318	0.0420567	0.513114	cg04060128	0.208986
1085	-1.24218	-4.89042	0.00028921	0.0418324	0.514947	cg02158722	-0.216168	RP11-586K12.10;RP11-586K12.11	TSS1500;5'UTR
1086	0.384758	-5.52288	0.000100798	0.0189678	1.56008	cg01896708	-0.376285	RP11-80F22.9	TSS1500
1087	-0.420671	-6.0753	3.78344e-05	0.00864272	2.51041	cg17816252	-0.311757	RP11-523L20.2	TSS1500
1088	0.0473057	5.41674	0.000121867	0.0218689	1.37528	cg19834938	0.575257	RP11-401P9.4	TSS1500
1089	2.76247	8.17216	1.66406e-06	0.000667218	5.52079	cg10344706	0.215977	FTO	3'UTR
1090	2.43216	-6.44424	2.29077e-05	0.00575417	3.01128	cg15154705	-0.366257
1091	0.527969	5.4977	9.92394e-05	0.018747	1.56563	cg02999385	0.299194	CTD-2600O9.1;CTD-2600O9.1	5'UTR;TSS1500
1092	3.14018	5.21138	0.000164512	0.0274216	1.07075	cg02157637	0.15425
1093	3.11768	7.55456	3.93967e-06	0.00133961	4.70043	cg00571992	0.152836	RP11-256I9.1;RP11-256I9.1	TSS200;3'UTR
1094	2.70371	6.03618	4.37148e-05	0.00971063	2.38076	cg06076007	0.337156
1095	-2.23577	5.32085	0.000143513	0.0247237	1.21451	cg25880008	0.37675	CKLF	TSS200
1096	0.406092	5.22321	0.000169727	0.0280255	1.04946	cg26157232	0.587271
1097	1.96629	-6.41542	2.19132e-05	0.00555084	3.04307	cg00365507	-0.226073	DPEP2;DPEP2;DPEP2;DPEP2;DPEP2	5'UTR;5'UTR;TSS1500;TSS1500;3'UTR
1098	2.60788	5.69304	7.66316e-05	0.015257	1.8309	cg10751470	0.451459
1099	-0.866049	4.87067	0.000314427	0.0443596	0.442317	cg19826274	0.42558
1100	-1.70505	-4.87561	0.000311686	0.0440768	0.450943	cg24601231	-0.255398	PLCG2	5'UTR
1101	1.19366	7.37894	5.67256e-06	0.0018094	4.36106	cg00365986	0.69747	RP11-510J16.5;RP11-510J16.5	3'UTR;3'UTR
1102	-0.3795	-4.98097	0.000258799	0.038432	0.634109	cg01241790	-0.373963
1103	1.36209	-4.7969	0.00034552	0.0474212	0.341846	cg18932806	-0.26687
1104	1.93711	4.7967	0.000358605	0.0486457	0.312792	cg16237011	0.551725	CRISPLD2;CRISPLD2;CRISPLD2;CRISPLD2;CRISPLD2	5'UTR;5'UTR;5'UTR;5'UTR;5'UTR
1105	3.48568	4.80839	0.000333098	0.0461144	0.374645	cg26886885	0.0545117
1106	2.17543	5.61178	8.17272e-05	0.0160528	1.7562	cg07585257	0.157463
1107	-1.43354	4.86036	0.000320225	0.0449169	0.424316	cg08774871	0.394167	C16orf74	5'UTR
1108	0.285453	5.28545	0.00015249	0.0259257	1.15483	cg05174759	0.53943
1109	1.48011	5.77296	6.71414e-05	0.0137749	1.96057	cg04960342	0.387712
1110	-0.626041	5.10077	0.000206263	0.0325325	0.854292	cg05188837	0.299645
1111	1.12944	-4.91271	0.000285744	0.0414539	0.532321	cg06485214	-0.277051	JPH3	5'UTR
1112	2.09541	5.18118	0.000178206	0.0290993	0.997075	cg00354736	0.243065
1113	0.275853	5.89806	5.35358e-05	0.0114744	2.17925	cg10200373	0.367304
1114	0.634405	-5.00404	0.000234694	0.0357733	0.719316	cg15941886	-0.242595	LA16c-444G7.1	5'UTR
1115	3.11317	-6.241	3.05143e-05	0.00725001	2.72753	cg07774081	-0.226875	GALNS;GALNS	3'UTR;3'UTR
1116	2.51315	5.94237	5.08814e-05	0.0109878	2.23222	cg04429873	0.28279	ANKRD11;ANKRD11	5'UTR;5'UTR
1117	0.946167	5.05018	0.000229228	0.0351173	0.753605	cg18290190	0.309062	RP11-1260E13.1;RP11-1260E13.1;RP11-1260E13.1	TSS200;1stExon;5'UTR
1118	2.05111	5.17438	0.000184674	0.0298907	0.96639	cg13395712	0.324241	C17orf97;C17orf97;AC108004.3	TSS1500;TSS1500;3'UTR
1119	1.93	5.66066	7.91315e-05	0.0156392	1.79592	cg22600419	0.297898	SMG6	3'UTR
1120	2.14713	5.39486	0.000126485	0.0224619	1.33871	cg18369084	0.268874	SMG6	3'UTR
1121	0.421784	5.50303	0.00010531	0.0196596	1.51879	cg14999189	0.48085
1122	-0.810864	5.66027	7.67346e-05	0.0152674	1.82106	cg05116247	0.304048
1123	0.142623	6.21509	3.28364e-05	0.00771118	2.66033	cg09593454	0.601076
1124	0.880561	-5.35785	0.000126216	0.0224285	1.3294	cg02798874	-0.156242	TRPV1;TRPV1;TRPV1	3'UTR;3'UTR;3'UTR
1125	3.05701	-4.75942	0.000363934	0.0491932	0.287507	cg18590299	-0.151874
1126	-2.95539	5.26683	0.000157447	0.0265832	1.12336	cg01840020	0.412422
1127	1.62714	-5.29603	0.000149746	0.0255745	1.17269	cg16872437	-0.340684	RP11-81A22.5	TSS1500
1128	-2.19105	6.12372	3.66784e-05	0.00841804	2.54739	cg01704957	0.318858	YBX2;YBX2	TSS1500;TSS1500
1129	1.52365	-4.9663	0.000250996	0.0375623	0.653222	cg10829210	-0.246734	RN5S436	TSS1500
1130	2.83719	5.24957	0.00016219	0.027141	1.09415	cg08392740	0.247373	PEMT;PEMT;PEMT;U6	5'UTR;1stExon;5'UTR;TSS1500
1131	1.26218	4.86402	0.000318154	0.0447095	0.43071	cg19390697	0.444606	PEMT;PEMT;U6	TSS200;5'UTR;TSS1500
1132	1.62509	5.6262	7.97568e-05	0.0157291	1.78014	cg26849884	0.159426
1133	2.54007	6.95347	9.76978e-06	0.00284413	3.8293	cg18483549	0.318441
1134	0.687952	5.11284	0.000205496	0.0324483	0.861218	cg12162879	0.511539	MYO1D	5'UTR
1135	1.34918	-5.39737	0.000125947	0.0223999	1.34291	cg12172916	-0.32301
1136	-1.09648	-5.06293	0.000214734	0.0335012	0.809727	cg18964082	-0.225637
1137	-0.651687	6.16063	3.55685e-05	0.00822244	2.58137	cg17579753	0.410951	GAS2L2	TSS200
1138	2.80487	-7.37594	5.09903e-06	0.00165385	4.45316	cg02505674	-0.202782
1139	-0.366627	4.85486	0.000319991	0.0448916	0.422912	cg13476464	0.322271
1140	-2.55126	-5.41956	0.000121285	0.0217891	1.37999	cg01826319	-0.283557	RP11-445F12.1	3'UTR
1141	0.41927	5.79884	6.43397e-05	0.013342	2.00235	cg20653009	0.51953
1142	-0.494628	4.84538	0.000328853	0.0457399	0.398124	cg25935834	0.376779
1143	3.676	-5.34214	0.000131807	0.0232144	1.28963	cg14826331	-0.123285	CNP	5'UTR
1144	-1.20371	-5.43463	0.000116168	0.0210993	1.41935	cg06475362	-0.219044	CRHR1;CRHR1	5'UTR;5'UTR
1145	0.60897	-4.92173	0.000271778	0.0399588	0.574923	cg17238988	-0.255608
1146	1.92771	5.00015	0.000236319	0.0359561	0.712523	cg16656794	0.199389	MAPT;MAPT	ExonBnd;5'UTR
1147	-0.962486	-4.95991	0.000268568	0.0396332	0.597613	cg24462468	-0.444499	AC090627.1	TSS200
1148	1.16494	-5.23782	0.000165508	0.0275365	1.07423	cg22296593	-0.553677	HOXB1;HOXB1	TSS1500;TSS1500
1149	1.19107	6.23098	3.20191e-05	0.00754701	2.68493	cg10866623	0.516633	TTLL6;TTLL6;TTLL6	TSS1500;TSS1500;TSS1500
1150	0.386455	-5.1952	0.000167509	0.0277679	1.05112	cg14016533	-0.224807
1151	1.64957	-5.07976	0.000217686	0.0337884	0.804479	cg11582816	-0.289167
1152	2.77287	-5.40553	0.000116286	0.0211098	1.40999	cg06254281	-0.150213
1153	0.357925	5.393	0.000126886	0.0225283	1.3356	cg22796355	0.562232
1154	-2.18847	5.17732	0.000183737	0.0297681	0.971396	cg02898493	0.330424	ICAM2;ICAM2	1stExon;5'UTR
1155	1.31658	5.40591	0.00012413	0.0221622	1.35719	cg00250454	0.453997
1156	1.08029	5.7817	6.61816e-05	0.0136281	1.97468	cg01982533	0.706311
1157	1.78694	6.48541	2.14891e-05	0.00545562	3.07349	cg08005093	0.82047
1158	1.61634	6.14875	3.64929e-05	0.00838707	2.55724	cg18956355	0.623509
1159	-0.382119	5.28607	0.000152329	0.0259089	1.15587	cg09231741	0.418765	AXIN2	ExonBnd
1160	2.25297	8.68962	9.61343e-07	0.000423357	6.04483	cg26921093	0.735815
1161	1.63034	6.55511	1.92949e-05	0.00499421	3.17822	cg06405341	0.681152
1162	0.975556	5.2208	0.000170435	0.0281014	1.04536	cg26451499	0.602735
1163	-1.94431	5.56098	9.55276e-05	0.0182116	1.61455	cg19253201	0.245455	APOH	TSS1500
1164	-2.56699	-4.88073	0.000308871	0.0437982	0.45988	cg12158926	-0.284274	CACNG5	TSS1500
1165	2.55333	-11.4152	3.46065e-08	2.83437e-05	9.06143	cg21082856	-0.284095
1166	1.0604	6.84316	1.20162e-05	0.00337953	3.63358	cg27397879	0.433498	FAM20A	TSS1500
1167	-1.92812	-4.79186	0.000361452	0.0488975	0.304855	cg06213598	-0.296908	ABCA9	TSS1500
1168	1.0621	-5.07105	0.000208409	0.0327609	0.836205	cg26960719	-0.248042	KCNJ16;AC002539.1	TSS200;3'UTR
1169	2.515	-5.58613	8.53599e-05	0.0165935	1.71352	cg02359771	-0.151909
1170	0.443563	-5.53753	9.93652e-05	0.0187664	1.57587	cg02955839	-0.393113
1171	-0.765035	-4.86962	0.000315013	0.0444035	0.440482	cg13734658	-0.400719
1172	-0.167924	-5.37536	0.000125384	0.0223236	1.34	cg24226148	-0.319547
1173	-0.179482	-5.07041	0.00022127	0.0341676	0.7884	cg21985644	-0.422175
1174	1.67287	-4.84876	0.000326889	0.0455742	0.404026	cg16390850	-0.301518
1175	-1.1833	-4.90942	0.000293587	0.0423032	0.509877	cg01691104	-0.356468
1176	-1.84436	-4.86352	0.000310202	0.0439419	0.450357	cg07112491	-0.182882
1177	-1.7719	4.99355	0.000253144	0.0377577	0.655868	cg17207000	0.374702	KIF19	TSS1500
1178	-0.548299	5.80547	6.36426e-05	0.0132238	2.01303	cg24004692	0.622258	GRB2;GRB2;GRB2	TSS1500;TSS1500;TSS1500
1179	0.718672	6.04396	4.31705e-05	0.00961288	2.39301	cg10271836	0.528889
1180	-2.68733	-6.45296	2.25993e-05	0.00569565	3.02448	cg01132443	-0.437157	MFSD11	ExonBnd
1181	-4.26329	-4.86588	0.000300376	0.0429681	0.476437	cg23483512	-0.0535687
1182	1.41885	-5.67672	7.87373e-05	0.0155799	1.80431	cg00468455	-0.331989
1183	-0.99587	4.84192	0.0003195	0.0448558	0.419442	cg08504407	0.269786	RBFOX3;RBFOX3	5'UTR;5'UTR
1184	0.17968	5.22088	0.00016015	0.0268755	1.09531	cg25058550	0.218786
1185	3.14225	4.88088	0.000308793	0.0437946	0.46013	cg09780394	0.230187
1186	2.66041	5.51201	9.68415e-05	0.0183987	1.58965	cg18802706	0.189918	RPTOR	5'UTR
1187	0.70953	-7.89977	2.41993e-06	0.000911786	5.16548	cg19122948	-0.34002	CSNK1D	3'UTR
1188	2.43791	-5.37017	0.000130964	0.0230941	1.30323	cg19006796	-0.277648	C17orf101;C17orf101	3'UTR;3'UTR
1189	-0.346333	-6.03924	4.34999e-05	0.00966547	2.38558	cg21517158	-0.560576	TBCD;TBCD	3'UTR;3'UTR
1190	0.0183469	5.01135	0.000245356	0.036965	0.686646	cg10820736	0.783837	B3GNTL1;B3GNTL1	3'UTR;5'UTR
1191	0.513253	5.12972	0.00019955	0.0317291	0.890123	cg07908662	0.540476	LPIN2	5'UTR
1192	1.69102	5.79846	6.43799e-05	0.013347	2.00174	cg03513146	0.363488
1193	-2.99508	-5.94361	4.69453e-05	0.0102835	2.29944	cg25627226	-0.187272
1194	2.80885	5.19241	0.000179002	0.0291948	0.997092	cg16874861	0.277499	SOGA2	5'UTR
1195	-0.873889	-6.65255	1.6616e-05	0.00441868	3.32341	cg07786489	-0.469564	U6	TSS1500
1196	2.62101	-5.55586	9.38174e-05	0.017954	1.62788	cg20981347	-0.240187
1197	-1.237	5.08214	0.000216786	0.033701	0.808559	cg00122968	0.486739	SPIRE1;SPIRE1;SPIRE1	TSS1500;TSS1500;TSS1500
1198	0.265775	-4.99499	0.000252504	0.0377268	0.658363	cg26745882	-0.355741	C18orf1	5'UTR
1199	0.384971	4.83838	0.000332972	0.0461105	0.38586	cg20082877	0.631337
1200	-3.41684	-5.3661	0.000124429	0.0221917	1.34342	cg24981220	-0.106353	CHST9	TSS1500
1201	3.05292	4.84627	0.000328335	0.0456913	0.399677	cg25638032	0.194788
1202	0.227189	-5.19616	0.000167226	0.0277464	1.05279	cg13369998	-0.24279
1203	-0.890721	-4.83891	0.000324697	0.0453525	0.405731	cg24946729	-0.255026	DTNA;DTNA;DTNA;DTNA	TSS1500;TSS1500;TSS1500;5'UTR
1204	2.62044	5.06765	0.000222339	0.0343072	0.783653	cg23638766	0.322398
1205	-1.07487	4.82004	0.000344003	0.0472926	0.353751	cg16245698	0.474689
1206	0.977688	5.90964	5.36654e-05	0.0114992	2.18007	cg11957475	0.487387	PMAIP1;PMAIP1	TSS1500;TSS1500
1207	0.033324	5.93569	5.14374e-05	0.0110963	2.22159	cg22549408	0.562272	PMAIP1;PMAIP1	TSS1500;TSS1500
1208	-1.17932	-6.51553	2.051e-05	0.00525529	3.11885	cg26211724	-0.412525
1209	-2.2434	5.44807	0.00011556	0.0210146	1.42751	cg07148459	0.376658
1210	-4.18489	-6.8976	1.03803e-05	0.00298622	3.76813	cg21902544	-0.0727493	CBLN2;CBLN2	5'UTR;1stExon
1211	0.879366	-5.33818	0.000139322	0.0241623	1.24366	cg18754118	-0.394666	GNG7	5'UTR
1212	2.41508	7.51925	4.14443e-06	0.00139778	4.65192	cg09540019	0.273812
1213	1.65976	-5.20829	0.000170932	0.0281553	1.03908	cg24292741	-0.274801	RFX2	5'UTR
1214	-2.15048	-6.78015	1.24164e-05	0.0034744	3.59476	cg02314692	-0.176336
1215	0.542906	6.40854	2.28845e-05	0.00575182	3.005	cg26284544	0.329957	CTD-3193O13.2;CTD-3193O13.2;CTD-3193O13.1;SNAPC2	5'UTR;3'UTR;1stExon;TSS1500
1216	1.04473	-4.91873	0.000275587	0.0403972	0.56291	cg15239888	-0.256523
1217	2.90194	5.10797	0.000207243	0.0326086	0.852883	cg02690519	0.233102	OLFM2	3'UTR
1218	0.435158	7.80606	3.107e-06	0.00110588	4.93666	cg03719155	0.466753	ACP5;ACP5	TSS1500;TSS200
1219	1.22554	6.19448	3.35695e-05	0.00784118	2.63731	cg22625098	0.324404
1220	0.991494	-6.43578	2.2954e-05	0.00576405	3.0079	cg19765281	-0.376808	AKAP8	5'UTR
1221	0.462432	-4.93427	0.000265755	0.0392751	0.596982	cg22333833	-0.238378	AC004790.1	5'UTR
1222	0.830333	5.60585	8.86113e-05	0.0171368	1.68835	cg09696231	0.464091
1223	-1.0343	4.99947	0.000250527	0.0375057	0.666104	cg01485548	0.421785	IFI30	TSS1500
1224	-0.188989	-4.98038	0.000258421	0.0383827	0.63506	cg25602603	-0.327197
1225	-0.876624	-6.08197	4.06103e-05	0.00915086	2.45278	cg14757955	-0.461302
1226	2.18548	-5.25678	0.000155762	0.0263416	1.12889	cg10751049	-0.248522	ZNF599	TSS200
1227	0.335651	4.89851	0.000299304	0.0428812	0.490878	cg24892948	0.500873	DMKN;DMKN;DMKN;DMKN	TSS1500;TSS1500;TSS1500;TSS1500
1228	1.83639	4.84021	0.000320825	0.0449707	0.415587	cg21042042	0.194741	ZNF382;ZNF382;ZNF382;ZNF382	5'UTR;5'UTR;5'UTR;TSS1500
1229	1.97887	-5.06643	0.000210119	0.0329424	0.828161	cg12062504	-0.175548
1230	2.30042	5.94922	4.72681e-05	0.0103448	2.2951	cg15011260	0.210372	PPP1R14A;PPP1R14A	TSS1500;TSS1500
1231	3.86728	-5.35877	0.000126014	0.0224062	1.33098	cg03323938	-0.0754538	PAK4;PAK4	5'UTR;5'UTR
1232	2.34699	5.40532	0.000123672	0.0221042	1.36002	cg15966197	0.266816
1233	0.534517	-6.46632	2.11863e-05	0.00539894	3.08177	cg02344868	-0.366396
1234	0.827396	-5.75466	6.92e-05	0.0140927	1.93096	cg15997356	-0.450192
1235	1.16772	-7.80097	2.8169e-06	0.0010264	5.02191	cg17280413	-0.31835	AKT2	3'UTR
1236	-0.792658	-4.98065	0.000244661	0.036914	0.67838	cg07390555	-0.188134	CEACAM7;CEACAM7	TSS1500;TSS1500
1237	0.376199	-5.33973	0.00013314	0.0233883	1.28078	cg22844773	-0.308369
1238	1.85806	-5.43766	0.000117617	0.0212833	1.41017	cg05860115	-0.311317	AC011497.1	1stExon
1239	0.559543	-5.46139	0.000112984	0.0207023	1.44967	cg24060190	-0.525858
1240	1.87921	5.50294	0.000105326	0.0196596	1.51864	cg04706667	0.479951	PTGIR	TSS1500
1241	3.36959	-5.07044	0.000215035	0.0335293	0.81112	cg15786478	-0.152954
1242	-0.332951	-5.44947	0.000115287	0.0209991	1.42984	cg25494302	-0.351137
1243	0.79855	-4.84866	0.000309809	0.0439011	0.445998	cg12612796	-0.246682	C19orf75	TSS1500
1244	0.634044	-5.61385	8.47824e-05	0.016504	1.7267	cg24454579	-0.353095	BIRC8;BIRC8	1stExon;5'UTR
1245	-0.539753	-5.39882	0.000125637	0.0223542	1.34533	cg05864858	-0.409208	BIRC8	TSS1500
1246	-1.43128	-5.64889	8.24683e-05	0.0161764	1.75887	cg04274236	-0.301626	MIR512-2	TSS1500
1247	-0.163616	-4.75881	0.000367236	0.0495305	0.280256	cg00182416	-0.269256	MIR516A2;U6	TSS1500;TSS1500
1248	-2.12853	-5.72413	6.76234e-05	0.0138505	1.94199	cg16335827	-0.13768	LILRA3	TSS1500
1249	0.599234	-5.45129	0.000114931	0.020962	1.43288	cg17695831	-0.387663
1250	-0.379145	-4.96817	0.000261439	0.0387339	0.621689	cg12161905	-0.288522	LILRB4;LILRB4;LILRB4;LILRB4;LILRB4;LILRB4	5'UTR;5'UTR;1stExon;TSS200;TSS200;TSS200
1251	-0.481126	-6.03319	4.39263e-05	0.00974977	2.37604	cg07608565	-0.449102	EPS8L1	ExonBnd
1252	-0.121434	-5.34604	0.000137463	0.0239299	1.25687	cg12271415	-0.600288
1253	0.888814	-5.71619	7.37452e-05	0.0148219	1.86857	cg15916628	-0.364473	ZNF579	TSS1500
1254	-0.338019	-4.75606	0.000370738	0.0499166	0.271845	cg06076153	-0.266088	NLRP13	TSS1500
1255	-1.50038	-5.23746	0.000165608	0.0275385	1.07363	cg25401594	-0.242706	PEG3;PEG3	3'UTR;3'UTR
1256	-1.06941	-5.22396	0.00016951	0.0280044	1.05072	cg27519373	-0.291515	PEG3;ZIM2;PEG3;ZIM2;PEG3;PEG3;PEG3	5'UTR;5'UTR;5'UTR;5'UTR;3'UTR;5'UTR;5'UTR
1257	-3.16603	-6.17404	3.46543e-05	0.00806051	2.60615	cg03934016	-0.163417	ZNF530	TSS200
1258	-2.58075	-6.4586	2.23104e-05	0.00562798	3.03648	cg17052958	-0.321971	C20orf196;C20orf196;C20orf196	5'UTR;5'UTR;5'UTR
1259	3.57709	7.03498	8.43761e-06	0.00252452	3.96833	cg11588889	0.145816	LRRN4	3'UTR
1260	-0.498005	-5.23034	0.000157887	0.0266304	1.10972	cg17900758	-0.264554	U6	TSS200
1261	0.68585	-4.85527	0.00032313	0.0451868	0.41542	cg06872915	-0.32662	MACROD2	5'UTR
1262	1.0207	-5.57533	9.32561e-05	0.0178565	1.63819	cg01329537	-0.467979	MACROD2	5'UTR
1263	-0.442547	-6.28265	2.95071e-05	0.00705135	2.76463	cg02078896	-0.490926	MACROD2	TSS1500
1264	-1.87309	-5.5108	0.000103938	0.0194486	1.53167	cg09047525	-0.306409	MACROD2	5'UTR
1265	0.639894	-4.97351	0.00026222	0.0388358	0.621174	cg18258120	-0.368278	AL121584.1;MACROD2	TSS1500;5'UTR
1266	-0.600349	-5.55229	9.07525e-05	0.0174618	1.65401	cg02874616	-0.269991	MACROD2	5'UTR
1267	-0.0282613	-5.38818	0.000127931	0.0226701	1.32754	cg09936441	-0.389832
1268	1.09357	-7.16514	6.94944e-06	0.00214103	4.15543	cg16132877	-0.335468
1269	-0.607122	6.00312	4.61114e-05	0.0101345	2.32856	cg09978441	0.655144
1270	-1.02827	-5.12507	0.00019012	0.0306229	0.927216	cg17784126	-0.228293
1271	0.356611	-4.89818	0.000283475	0.041219	0.533442	cg10614370	-0.208782	C20orf26;C20orf26	5'UTR;3'UTR
1272	-1.57732	-7.76818	2.90899e-06	0.00105353	4.99017	cg23991015	-0.223314
1273	-1.85194	-4.80864	0.000332951	0.0461105	0.375079	cg25714012	-0.108662	BPIFA4P;BPIFA4P	5'UTR;TSS1500
1274	-1.66692	-6.07725	3.86431e-05	0.00879838	2.49318	cg08595489	-0.239491	BPIFB1	5'UTR
1275	-0.279111	4.8233	0.000342016	0.0470975	0.359458	cg26868800	0.447894	PXMP4;PXMP4;PXMP4	TSS1500;TSS1500;TSS1500
1276	3.55758	-10.6238	8.15004e-08	5.64432e-05	8.303	cg25775708	-0.24472	RALY;RALY	5'UTR;5'UTR
1277	3.54491	-5.3743	0.000122678	0.021974	1.35734	cg04784001	-0.127194	RP4-785G19.5	3'UTR
1278	-3.07114	5.48539	0.000108491	0.0200966	1.48955	cg12483876	0.364506	MMP24;MMP24;EDEM2;MT1P3;MT1P3;MT1P3;MT1P3;MT1P3	TSS1500;TSS1500;5'UTR;3'UTR;3'UTR;3'UTR;3'UTR;3'UTR
1279	2.70902	-5.28264	0.000151958	0.0258618	1.15677	cg08899795	-0.200322	TOX2	5'UTR
1280	-0.349021	-5.50219	9.89858e-05	0.0187091	1.569	cg10632278	-0.298062	GDAP1L1;GDAP1L1	5'UTR;5'UTR
1281	-0.663121	6.78109	1.36692e-05	0.00376153	3.51273	cg22858278	0.424957
1282	-0.290072	4.88639	0.000302469	0.043175	0.478325	cg20033096	0.310462
1283	-0.933987	5.02067	0.000227864	0.0349775	0.74838	cg23355992	0.204869
1284	0.638469	6.12183	3.80974e-05	0.00868844	2.51521	cg16326902	0.609736	FAM65C;FAM65C;FAM65C	1stExon;5'UTR;5'UTR
1285	1.63371	5.25955	0.000159428	0.026787	1.11105	cg18761470	0.542258	FAM65C;FAM65C	TSS1500;5'UTR
1286	-0.144107	4.84937	0.000326532	0.0455455	0.4051	cg17786215	0.572902
1287	2.37475	4.81047	0.000349911	0.0478434	0.336972	cg12429481	0.428605
1288	0.285465	5.44999	0.000115186	0.0209899	1.4307	cg21971807	0.505214	GNAS;GNAS;GNAS	3'UTR;3'UTR;5'UTR
1289	-0.0844185	4.89031	0.000303679	0.0432616	0.476582	cg11021321	0.490533	GNAS;GNAS;GNAS	3'UTR;3'UTR;5'UTR
1290	-1.43727	-5.49545	9.96217e-05	0.0188021	1.56185	cg04987950	-0.176579
1291	2.15779	-5.07849	0.00021817	0.0338148	0.802292	cg08178815	-0.402875	ADRM1;ADRM1	5'UTR;ExonBnd
1292	2.27825	-5.47316	0.000104363	0.0195193	1.5176	cg02216247	-0.228056
1293	2.03483	-5.81839	6.2305e-05	0.0130176	2.03385	cg13921865	-0.4592	RP5-963E22.4	TSS200
1294	1.19327	-5.63859	8.23156e-05	0.0161531	1.75762	cg02963878	-0.335072	CHRNA4;CHRNA4;CHRNA4;CHRNA4	3'UTR;3'UTR;3'UTR;3'UTR
1295	2.05811	5.27571	0.000155062	0.0262501	1.13837	cg15212369	0.283252
1296	1.66732	5.42629	0.000112166	0.0205798	1.44536	cg10661558	0.142938	RN5S488;AP001347.6	TSS200;5'UTR
1297	-2.81562	-9.88705	1.89721e-07	0.000113161	7.53985	cg17612569	-0.272972	ATP5J;ATP5J;ATP5J;ATP5J;ATP5J;GABPA;GABPA;GABPA;GABPA;ATP5J;ATP5J	5'UTR;5'UTR;5'UTR;5'UTR;5'UTR;TSS1500;TSS1500;1stExon;5'UTR;1stExon;TSS200
1298	0.0156123	5.07613	0.000219071	0.033909	0.798236	cg06805945	0.36892
1299	2.45222	5.28225	0.000144138	0.024785	1.19919	cg24553619	0.224145
1300	2.0238	5.05718	0.000224285	0.0345624	0.773246	cg23020859	0.264064	TIAM1;TIAM1;TIAM1	3'UTR;5'UTR;5'UTR
1301	3.18126	5.33545	0.000139973	0.0242498	1.23908	cg23387237	0.4574	MRAP;MRAP;MRAP;MRAP;MRAP;MRAP	TSS200;5'UTR;1stExon;ExonBnd;5'UTR;5'UTR
1302	2.04817	-5.23385	0.000166644	0.0276802	1.0675	cg09091724	-0.246612	KCNE1;KCNE1;KCNE1;KCNE1;KCNE1	TSS200;5'UTR;5'UTR;5'UTR;5'UTR
1303	1.47134	7.86598	2.86476e-06	0.00103928	5.01405	cg00094177	0.588519	RUNX1;RUNX1;RUNX1	5'UTR;5'UTR;5'UTR
1304	-3.61722	7.2347	6.984e-06	0.00214848	4.16118	cg25504771	0.309206	ERG;ERG	5'UTR;5'UTR
1305	0.44222	-4.89937	0.000298851	0.0428421	0.492371	cg03005608	-0.45596	SNORA51	TSS1500
1306	0.794544	-5.00586	0.000247732	0.0372394	0.677156	cg18423837	-0.395331	AF064863.1	TSS200
1307	-0.868554	-5.2654	0.000157833	0.0266268	1.12094	cg01054832	-0.341897	DSCAM-IT1	TSS1500
1308	2.17062	-5.02756	0.00023589	0.0359238	0.723286	cg00475320	-0.249989	AP001628.7	TSS1500
1309	2.28953	6.00361	4.60747e-05	0.0101342	2.32933	cg09330699	0.382325
1310	0.694324	-7.14491	7.95992e-06	0.00239629	4.03524	cg15399572	-0.571127
1311	0.771706	-6.00916	4.21522e-05	0.00942154	2.40478	cg14110008	-0.237068
1312	0.935563	8.27855	1.44623e-06	0.000593426	5.65364	cg06174495	0.452473
1313	-3.50181	5.88876	5.16924e-05	0.0111405	2.20602	cg06504990	0.0979438	CRKL	TSS200
1314	0.0269494	-8.48044	1.13966e-06	0.000487396	5.87995	cg18412730	-0.465182	GNAZ;GNAZ;GNAZ	5'UTR;5'UTR;5'UTR
1315	-0.372519	4.84367	0.000329855	0.045849	0.395127	cg25907215	0.353848	DERL3;DERL3	3'UTR;3'UTR
1316	-1.05129	5.95348	4.85313e-05	0.0105767	2.27419	cg01502373	0.251975	PIWIL3;PIWIL3;PIWIL3	3'UTR;5'UTR;5'UTR
1317	1.4548	-4.82619	0.000340264	0.0469341	0.364519	cg01980785	-0.349399
1318	0.927164	5.90028	5.1894e-05	0.0111803	2.20563	cg19972590	0.305552	C22orf28;C22orf28	TSS1500;TSS1500
1319	-1.98576	-4.87938	0.000297097	0.0426831	0.489884	cg13823413	-0.122916	NCF4;CTA-833B7.2;CTA-833B7.2	TSS1500;3'UTR;3'UTR
1320	-1.91858	-4.91083	0.000292856	0.0422346	0.512332	cg00565075	-0.319571	EIF3L;EIF3L;MIR659;EIF3L;EIF3L;EIF3L;EIF3L	TSS1500;TSS1500;TSS1500;TSS1500;5'UTR;5'UTR;1stExon
1321	2.65039	-6.43833	2.16807e-05	0.00549755	3.05669	cg20911446	-0.241493
1322	1.13827	5.4405	0.000117051	0.021218	1.41491	cg09949537	0.386335	SUN2;SUN2;SUN2;SUN2	TSS1500;TSS1500;TSS1500;5'UTR
1323	-0.474143	6.56363	1.85892e-05	0.00484545	3.21147	cg17385662	0.400645	APOBEC3F;APOBEC3F;APOBEC3G	TSS1500;TSS1500;TSS1500
1324	2.80022	-6.75435	1.3291e-05	0.00366819	3.53206	cg01960233	-0.25143
1325	2.97661	5.0763	0.000214818	0.0335082	0.81387	cg15450278	0.207262	XPNPEP3;XPNPEP3;XPNPEP3	3'UTR;ExonBnd;3'UTR
1326	2.48034	5.33268	0.00013605	0.023738	1.26118	cg08704914	0.192507	PARVB;PARVB	5'UTR;1stExon
1327	1.11617	6.8232	1.28285e-05	0.00356758	3.57421	cg03410447	0.540704
1328	1.37267	6.04723	4.29435e-05	0.00957004	2.39817	cg26305042	0.337425
1329	2.67033	-5.24923	0.000152415	0.0259183	1.14399	cg25390635	-0.167927	GRAMD4;GRAMD4;GRAMD4	TSS200;TSS200;5'UTR
1330	2.22431	-7.13247	7.29473e-06	0.00222838	4.10871	cg09083824	-0.233283
1331	0.865452	5.39695	0.000126036	0.0224062	1.34221	cg09456503	0.398995
1332	-1.3907	-5.55593	9.63412e-05	0.018333	1.60623	cg09862420	-0.349702	RP11-191L9.4	5'UTR
1333	0.938991	-5.9081	4.97787e-05	0.0108144	2.24209	cg03858121	-0.271917
1334	3.2498	6.75544	1.40364e-05	0.00384472	3.48563	cg21047319	0.285253	PLXNB2	TSS200
1335	0.20848	-4.77461	0.000354036	0.048235	0.314629	cg13987815	-0.255715	GYG2	5'UTR
1336	0.294676	-4.92263	0.000286817	0.0415515	0.532858	cg23656963	-0.375739	ARSD;ARSD-AS1	3'UTR;TSS200
1337	1.55922	-4.83642	0.000320705	0.044969	0.414504	cg12071297	-0.202148
1338	-0.171685	-5.75864	6.38236e-05	0.0132449	1.99867	cg13965132	-0.285318	ARSH	TSS200
1339	-0.633245	-5.09951	0.000202965	0.0321427	0.866708	cg18398217	-0.310031	ARSF;ARSF	TSS1500;5'UTR
1340	1.86889	-5.34935	0.000136687	0.0238197	1.26244	cg10861033	-0.284222
1341	-1.31992	-7.60033	3.69004e-06	0.00126982	4.76306	cg01422649	-0.262892	MXRA5;MXRA5;MXRA5	5'UTR;1stExon;TSS200
1342	-1.11025	9.32116	4.37449e-07	0.000221711	6.77672	cg06032910	0.427421
1343	1.35573	-12.4179	1.2516e-08	1.2757e-05	9.93986	cg08171931	-0.381218
1344	1.54345	-4.83539	0.000334741	0.0463187	0.38064	cg06634806	-0.324676
1345	2.63619	-4.92713	0.000284543	0.0413376	0.540698	cg11552821	-0.214691
1346	2.11221	-6.81199	1.25431e-05	0.00350109	3.59155	cg25161900	-0.279101
1347	-0.586259	-5.73268	6.66608e-05	0.0136971	1.95604	cg05342278	-0.254133	SNORA20	TSS1500
1348	0.774041	-5.2843	0.000152792	0.0259505	1.15288	cg10567802	-0.396134	RP11-733O18.1;RP11-733O18.1;RP11-733O18.1	3'UTR;3'UTR;3'UTR
1349	0.725881	-8.00783	2.2378e-06	0.000854026	5.24493	cg21545611	-0.436752
1350	-1.31004	-4.99134	0.00024005	0.0363898	0.697105	cg19506407	-0.202894
1351	1.26459	-4.86196	0.000307069	0.0436176	0.457751	cg16586749	-0.250807
1352	0.940683	-5.66475	8.03191e-05	0.0158212	1.78479	cg05680457	-0.40948
1353	-0.472507	-5.2513	0.000158172	0.0266423	1.11484	cg06510097	-0.327935	VCX3A	TSS1500
1354	2.61662	5.55328	9.02627e-05	0.0174112	1.65871	cg14007660	0.107258
1355	2.59334	9.91288	1.84031e-07	0.000110323	7.5676	cg02027844	0.278933
1356	2.50376	13.5828	4.17908e-09	5.64576e-06	10.8575	cg03572700	0.411876
1357	3.00309	7.46282	4.49552e-06	0.00149432	4.57401	cg10788028	0.101258	HDHD1	3'UTR
1358	2.2585	5.44846	0.000107974	0.0200147	1.48278	cg11431678	0.144821	HDHD1	3'UTR
1359	2.15845	5.25097	0.000151954	0.0258618	1.14697	cg06767137	0.186571	HDHD1	3'UTR
1360	2.61707	5.57452	8.70604e-05	0.0168727	1.69416	cg05613234	0.114119	HDHD1	3'UTR
1361	1.6832	4.89262	0.000286312	0.041496	0.523641	cg09046797	0.138652
1362	-0.0559208	-6.22561	2.9663e-05	0.00708018	2.74798	cg05524154	-0.276595
1363	-3.93724	5.10093	0.000197695	0.0315369	0.888131	cg01823238	0.0724498	PNPLA4;PNPLA4;PNPLA4;PNPLA4	5'UTR;5'UTR;TSS1500;1stExon
1364	1.42868	-6.58558	1.67737e-05	0.0044491	3.30296	cg19196609	-0.260372	VCX3B;VCX3B;VCX3B;VCX3B	5'UTR;TSS200;5'UTR;1stExon
1365	-4.03061	5.19238	0.000168337	0.0278718	1.04627	cg05152051	0.0693326
1366	1.21385	-9.81302	2.07095e-07	0.000121429	7.45992	cg07390522	-0.357946	KAL1	TSS1500
1367	1.46807	-5.25206	0.000152632	0.0259445	1.14373	cg17700136	-0.252308
1368	0.931356	-7.4887	4.82094e-06	0.00158112	4.51651	cg04770125	-0.414675
1369	1.47814	-4.84543	0.000324448	0.0453329	0.408688	cg00595610	-0.238264
1370	0.802244	-7.62797	3.69309e-06	0.00127034	4.76562	cg12196858	-0.389988
1371	1.48009	-6.29093	2.67123e-05	0.00652096	2.85016	cg22788846	-0.226506	FAM9B;FAM9B;FAM9B;FAM9B;FAM9B	1stExon;1stExon;5'UTR;5'UTR;ExonBnd
1372	1.8372	-6.60139	1.63658e-05	0.00436744	3.32687	cg13219139	-0.174255	FAM9B;FAM9B;FAM9B;FAM9B	1stExon;5'UTR;TSS200;5'UTR
1373	1.57935	-7.31904	5.59209e-06	0.0017886	4.36538	cg07064545	-0.285817	FAM9B;FAM9B;FAM9B	5'UTR;TSS1500;TSS200
1374	0.136118	-7.4646	4.48398e-06	0.00149228	4.57647	cg21489722	-0.363937	FAM9B;FAM9B;FAM9B	5'UTR;TSS1500;TSS1500
1375	1.95636	-6.50425	1.905e-05	0.00494604	3.1793	cg05795649	-0.156053	FAM9B;FAM9B;FAM9B	TSS1500;TSS1500;TSS200
1376	0.980308	-7.51814	4.1511e-06	0.00139935	4.65038	cg23350150	-0.326489	FAM9B;FAM9B;FAM9B	TSS1500;TSS1500;TSS1500
1377	1.87676	-6.91466	1.10495e-05	0.00315034	3.71733	cg24326857	-0.32205	FAM9B	TSS1500
1378	1.14299	-10.6108	8.26856e-08	5.69787e-05	8.29008	cg01724210	-0.362727	FAM9B	TSS1500
1379	1.55907	-5.37665	0.000126403	0.022452	1.33384	cg04497484	-0.238188
1380	-0.209083	-7.01495	9.63677e-06	0.00281528	3.85084	cg08046320	-0.589327	GS1-519E5.1	TSS1500
1381	1.16366	-12.0893	1.73301e-08	1.64889e-05	9.66153	cg22800068	-0.371136	GS1-519E5.1	5'UTR
1382	-0.760069	-7.79108	2.84325e-06	0.00103419	5.01269	cg02498542	-0.422769	GS1-519E5.1	5'UTR
1383	0.597675	-9.78922	2.13036e-07	0.00012456	7.43409	cg01587597	-0.387111
1384	1.8923	-5.22167	0.00017018	0.0280817	1.04683	cg07260300	-0.306277
1385	0.794527	-9.65549	2.49974e-07	0.000141261	7.28778	cg22905505	-0.390065
1386	-1.55546	10.1207	1.4436e-07	9.08741e-05	7.78818	cg15210906	0.313267
1387	0.0151286	-6.00269	4.61431e-05	0.0101382	2.32788	cg20837381	-0.498115
1388	0.701214	-11.2852	3.97004e-08	3.15503e-05	8.94093	cg21629785	-0.417462
1389	1.44315	-10.0114	1.63941e-07	0.000100679	7.67276	cg14622451	-0.342211
1390	1.45735	-6.5513	1.94084e-05	0.00501799	3.17252	cg00235887	-0.333425	TBL1X;TBL1X;TBL1X	TSS1500;TSS1500;TSS1500
1391	-3.11247	-5.5476	9.1139e-05	0.017524	1.64923	cg23508627	-0.0950731	TBL1X;TBL1X;TBL1X	TSS1500;TSS1500;TSS1500
1392	-3.01186	7.87704	2.49773e-06	0.000930956	5.13537	cg13728104	0.124899	TBL1X;TBL1X;TBL1X;TBL1X;TBL1X;TBL1X	1stExon;5'UTR;5'UTR;5'UTR;5'UTR;5'UTR
1393	-3.77654	5.14836	0.000181854	0.0295496	0.970301	cg04271131	0.063576	TBL1X;TBL1X;TBL1X;TBL1X;TBL1X	5'UTR;5'UTR;5'UTR;5'UTR;5'UTR
1394	1.67865	-9.61621	2.7078e-07	0.000151206	7.21509	cg04414946	-0.335069	TBL1X;TBL1X;TBL1X;TBL1X;TBL1X	5'UTR;5'UTR;5'UTR;5'UTR;5'UTR
1395	2.2118	-7.48859	4.33143e-06	0.00144965	4.60964	cg13961398	-0.224094	TBL1X;TBL1X;TBL1X;TBL1X;TBL1X	5'UTR;5'UTR;5'UTR;5'UTR;5'UTR
1396	0.86377	-6.24486	2.87591e-05	0.00691015	2.77817	cg03537595	-0.208927	TBL1X;TBL1X;TBL1X;TBL1X;TBL1X	5'UTR;5'UTR;5'UTR;5'UTR;5'UTR
1397	0.872718	-5.49133	0.000107409	0.0199273	1.49939	cg10379983	-0.35834	TBL1X;TBL1X;TBL1X;TBL1X;TBL1X	5'UTR;5'UTR;5'UTR;5'UTR;5'UTR
1398	0.610294	-4.8907	0.000287296	0.0416063	0.520264	cg16656259	-0.162733	TBL1X;TBL1X;TBL1X;TBL1X;TBL1X	5'UTR;5'UTR;5'UTR;5'UTR;5'UTR
1399	1.24548	-5.5634	9.45519e-05	0.018063	1.62361	cg03118396	-0.270017	TBL1X;TBL1X;TBL1X;TBL1X;TBL1X	5'UTR;5'UTR;5'UTR;5'UTR;5'UTR
1400	1.73515	-4.90995	0.000293312	0.0422857	0.510798	cg18570224	-0.34506	TBL1X;TBL1X;TBL1X;TBL1X;TBL1X	5'UTR;5'UTR;5'UTR;5'UTR;5'UTR
1401	1.64601	-8.38834	1.24382e-06	0.000523044	5.79566	cg10629085	-0.207006	TBL1X;TBL1X;TBL1X;TBL1X;TBL1X	5'UTR;5'UTR;5'UTR;5'UTR;5'UTR
1402	1.59265	-10.1133	1.45602e-07	9.1172e-05	7.78041	cg13610329	-0.350414	TBL1X;TBL1X;TBL1X;TBL1X;TBL1X	5'UTR;5'UTR;5'UTR;5'UTR;5'UTR
1403	1.25653	-4.86456	0.00031785	0.0446895	0.43165	cg21225126	-0.306752	TBL1X;TBL1X;TBL1X;TBL1X;TBL1X	5'UTR;5'UTR;5'UTR;5'UTR;5'UTR
1404	0.731331	-5.72222	7.30126e-05	0.0147067	1.87836	cg18513698	-0.383873	TBL1X;TBL1X;TBL1X;TBL1X;TBL1X	5'UTR;5'UTR;5'UTR;5'UTR;5'UTR
1405	1.58406	-11.3092	3.87004e-08	3.1053e-05	8.96335	cg09408387	-0.306794	TBL1X;TBL1X;TBL1X;TBL1X;TBL1X	5'UTR;5'UTR;5'UTR;5'UTR;5'UTR
1406	1.1287	-14.3454	2.12925e-09	3.54026e-06	11.4048	cg18490362	-0.383274	TBL1X;TBL1X;TBL1X;TBL1X;TBL1X	5'UTR;5'UTR;5'UTR;5'UTR;5'UTR
1407	0.837099	-7.23768	6.28909e-06	0.00197573	4.25226	cg27434862	-0.304375	TBL1X;TBL1X;TBL1X;TBL1X;TBL1X	5'UTR;5'UTR;5'UTR;5'UTR;5'UTR
1408	1.67408	-7.97795	2.256e-06	0.000858602	5.23491	cg06638769	-0.312448	TBL1X;TBL1X;TBL1X;TBL1X;TBL1X	5'UTR;5'UTR;5'UTR;5'UTR;5'UTR
1409	1.39125	-13.0371	6.91324e-09	8.31401e-06	10.4404	cg23864546	-0.407853
1410	2.12729	-5.57214	9.13729e-05	0.0175527	1.65398	cg03457893	-0.200336
1411	2.64111	-5.03254	0.000236414	0.0359581	0.723209	cg23604791	-0.198858
1412	2.10475	-7.10377	8.3088e-06	0.00248777	3.99212	cg02720913	-0.269641
1413	2.37173	-11.6825	2.62025e-08	2.28838e-05	9.30418	cg01519222	-0.31412
1414	1.15963	-13.0279	6.97318e-09	8.33729e-06	10.4332	cg26755315	-0.409858
1415	1.61961	-14.9274	1.29969e-09	2.37127e-06	11.7968	cg19318920	-0.377498	GPR143;GPR143	3'UTR;3'UTR
1416	1.13211	-8.38798	1.38456e-06	0.000572651	5.70085	cg06375073	-0.475339
1417	-0.256962	-5.04305	0.000218997	0.033909	0.78744	cg09605260	-0.253683
1418	0.73355	-5.50528	0.000104551	0.0195412	1.52532	cg15549017	-0.35157
1419	1.73236	-5.3313	0.000140968	0.0243572	1.23211	cg08125767	-0.344192
1420	0.880167	-5.39317	0.000118748	0.0214446	1.38934	cg07274490	-0.287609
1421	-2.02782	5.91854	5.28935e-05	0.0113661	2.19426	cg22569587	0.291476
1422	0.927418	-6.76857	1.37779e-05	0.00378516	3.5038	cg06656651	-0.413858	GPR143;GPR143	TSS1500;TSS1500
1423	0.0895046	-5.19611	0.00017786	0.0290587	1.00339	cg05080834	-0.464198	GPR143;GPR143	TSS1500;TSS1500
1424	0.552321	-7.4155	5.20475e-06	0.00168026	4.44057	cg06695883	-0.46844
1425	-0.59181	-5.7381	6.60577e-05	0.0136165	1.96495	cg11078395	-0.248696
1426	1.31866	-5.29842	0.000149135	0.0254807	1.17671	cg03485887	-0.346706
1427	0.406089	-5.36295	0.000133551	0.0234309	1.28526	cg15582699	-0.459352
1428	-1.00472	-5.23886	0.000165209	0.0275042	1.076	cg11849362	-0.559472
1429	0.731617	-5.96298	4.54723e-05	0.0100205	2.33063	cg14559514	-0.293719
1430	0.81669	-5.75541	6.91137e-05	0.014082	1.93218	cg24194066	-0.474001
1431	1.07736	-5.46784	0.000111757	0.0205274	1.4604	cg08858842	-0.396363	Y_RNA	TSS1500
1432	1.99954	-5.17202	0.000176327	0.0288846	1.00262	cg16087038	-0.187865	Y_RNA	TSS1500
1433	1.48303	-7.30269	5.67456e-06	0.0018094	4.35044	cg00722467	-0.253717
1434	0.501863	-7.523	4.13955e-06	0.0013967	4.65341	cg08819482	-0.401794
1435	0.697983	-4.86266	0.000318923	0.0448024	0.42833	cg21035371	-0.309505
1436	1.70717	-8.11453	1.8934e-06	0.000743451	5.40189	cg05521689	-0.282606	SHROOM2	TSS1500
1437	1.29334	-5.20814	0.0001742	0.0286084	1.02386	cg02109464	-0.280866	SHROOM2	5'UTR
1438	1.03241	-6.58133	1.76342e-05	0.00463582	3.25963	cg10614190	-0.343386	SHROOM2	5'UTR
1439	-0.904709	-5.07141	0.000220882	0.0341268	0.790126	cg12543061	-0.475997	SHROOM2;SHROOM2;SHROOM2	5'UTR;5'UTR;5'UTR
1440	1.39299	-5.28972	0.000148519	0.0254068	1.17738	cg18068043	-0.25772
1441	1.06232	-6.4489	2.24568e-05	0.00566318	3.02903	cg18884384	-0.380778
1442	0.874898	-5.08194	0.000216861	0.0337043	0.808216	cg13460701	-0.358103
1443	0.552176	-6.23796	2.98867e-05	0.00711923	2.74434	cg02226388	-0.331429
1444	1.55155	-6.18062	3.46853e-05	0.00806546	2.60685	cg13752161	-0.311135	AC002365.1	TSS1500
1445	1.79132	-6.87073	1.18286e-05	0.00333693	3.65168	cg04644844	-0.319536
1446	0.264268	-6.00173	4.32249e-05	0.00961468	2.38207	cg17830160	-0.327406
1447	0.54379	-8.24934	1.70691e-06	0.000681104	5.50499	cg08356156	-0.58173
1448	1.0149	-8.05427	1.96949e-06	0.000767877	5.36164	cg20679251	-0.377516
1449	1.62935	-9.78169	2.14952e-07	0.000125328	7.42591	cg21606717	-0.363764
1450	-2.04736	6.66114	1.63996e-05	0.00437456	3.33613	cg06041559	0.291897	WWC3;WWC3	TSS1500;TSS1500
1451	-2.07818	5.6644	8.03671e-05	0.0158269	1.7842	cg12064213	0.331736	WWC3;WWC3	TSS1500;TSS1500
1452	-2.07823	7.87366	2.83469e-06	0.00103153	5.02409	cg04346428	0.424665	WWC3;WWC3;WWC3	1stExon;TSS200;5'UTR
1453	-1.98886	11.4115	4.08304e-08	3.23245e-05	8.91101	cg25270201	0.42362	WWC3;WWC3	5'UTR;5'UTR
1454	-1.48765	4.9705	0.000263611	0.0390209	0.615963	cg03184366	0.271672	WWC3	5'UTR
1455	1.28555	-9.48288	3.08053e-07	0.000167011	7.09593	cg07170526	-0.342584	WWC3	5'UTR
1456	1.9195	-8.88057	6.53695e-07	0.000306936	6.39881	cg02005962	-0.279061	WWC3;WWC3-AS1	5'UTR;3'UTR
1457	1.5682	-5.91249	5.34168e-05	0.0114519	2.18462	cg10614605	-0.357471	WWC3	5'UTR
1458	-1.25017	5.73705	7.12429e-05	0.0144238	1.90242	cg18413148	0.334194	WWC3	5'UTR
1459	1.20405	-10.2141	1.29613e-07	8.28485e-05	7.88571	cg07085035	-0.395092	Y_RNA;WWC3	TSS1500;5'UTR
1460	1.25371	-18.3852	9.4996e-11	3.68299e-07	13.7404	cg26112608	-0.416297	WWC3;WWC3	TSS1500;5'UTR
1461	1.99675	-6.57034	1.83761e-05	0.0048065	3.22254	cg10158697	-0.288139	WWC3;WWC3	TSS1500;5'UTR
1462	1.95241	-5.77242	6.49623e-05	0.0134475	1.98764	cg01935148	-0.225933	WWC3;WWC3	TSS1500;5'UTR
1463	0.816284	-8.22308	1.55304e-06	0.000628545	5.5861	cg00470472	-0.308951	WWC3	5'UTR
1464	1.34022	-14.8856	1.34583e-09	2.42312e-06	11.7694	cg25931563	-0.37753	WWC3	5'UTR
1465	1.12064	-10.8575	6.29505e-08	4.56105e-05	8.53335	cg00727279	-0.401627	WWC3	5'UTR
1466	-1.1418	6.02302	4.46527e-05	0.00989776	2.36	cg26609072	0.434914	WWC3	5'UTR
1467	1.79116	-5.90501	5.10341e-05	0.011015	2.22066	cg18064897	-0.230879	WWC3;WWC3	1stExon;5'UTR
1468	2.64838	-5.22502	0.000169199	0.027981	1.05252	cg16166036	-0.203575	WWC3	ExonBnd
1469	2.04067	-7.56099	4.12255e-06	0.0013921	4.66168	cg08867430	-0.275112	WWC3	3'UTR
1470	2.23001	-7.06326	8.97351e-06	0.00265802	3.91967	cg02480385	-0.321165	WWC3	3'UTR
1471	1.54554	-6.69271	1.56293e-05	0.00421142	3.38282	cg22647743	-0.310859	WWC3	3'UTR
1472	2.18558	-10.4906	9.46166e-08	6.35832e-05	8.16926	cg17480122	-0.298685	WWC3	3'UTR
1473	1.68449	-4.77422	0.000354287	0.048235	0.313932	cg26382607	-0.124719	WWC3;WWC3	ExonBnd;3'UTR
1474	1.50346	-14.2929	2.22802e-09	3.65323e-06	11.3684	cg01145939	-0.351221	WWC3	3'UTR
1475	1.57638	-8.27187	1.45404e-06	0.000596041	5.64834	cg11722671	-0.297119	WWC3	3'UTR
1476	1.29669	-7.9605	2.45562e-06	0.000920638	5.15875	cg16244376	-0.393055	WWC3	3'UTR
1477	2.34571	-7.63046	3.5349e-06	0.0012261	4.80412	cg08945297	-0.17818	WWC3;WWC3	ExonBnd;3'UTR
1478	-0.511026	7.47834	4.92264e-06	0.00160732	4.49706	cg16152676	0.541872	CLCN4;CLCN4;CLCN4	5'UTR;5'UTR;5'UTR
1479	0.866898	-7.62485	3.68735e-06	0.00126945	4.76661	cg11475300	-0.35684	CLCN4;CLCN4;CLCN4	5'UTR;5'UTR;5'UTR
1480	1.24179	-6.19133	3.40294e-05	0.00793743	2.62521	cg00140189	-0.336703	CLCN4;CLCN4;CLCN4	5'UTR;5'UTR;5'UTR
1481	0.914049	-6.14265	3.5067e-05	0.00813371	2.58926	cg17739776	-0.293638	CLCN4;CLCN4;CLCN4	5'UTR;5'UTR;5'UTR
1482	1.22429	-10.3188	1.14961e-07	7.47498e-05	7.99402	cg03627993	-0.395176	CLCN4;CLCN4;CLCN4	5'UTR;5'UTR;5'UTR
1483	1.15848	-10.9435	5.7314e-08	4.21561e-05	8.61667	cg07275665	-0.412541	CLCN4;CLCN4;CLCN4	5'UTR;5'UTR;5'UTR
1484	1.6184	-13.9879	2.90907e-09	4.37245e-06	11.1532	cg18344541	-0.334019	CLCN4;CLCN4;CLCN4	5'UTR;5'UTR;5'UTR
1485	1.83051	-5.73319	7.1699e-05	0.0144968	1.89617	cg12087881	-0.262838	RP6-1O2.1	TSS1500
1486	1.07772	-9.68046	2.42588e-07	0.000137856	7.31526	cg00465090	-0.297291	RP6-1O2.1	TSS200
1487	0.821748	-6.59527	1.65225e-05	0.00439792	3.31762	cg13992645	-0.227616
1488	1.5901	-19.137	5.71503e-11	2.5088e-07	14.0897	cg22544406	-0.381899	MID1	3'UTR
1489	1.12584	-7.74956	3.18145e-06	0.00112562	4.90979	cg25843656	-0.339765	MID1	TSS1500
1490	1.52341	-12.4542	1.20799e-08	1.25124e-05	9.97002	cg10924876	-0.345077
1491	1.17718	-6.11047	3.57304e-05	0.00825528	2.56631	cg13826622	-0.206699
1492	1.1476	-5.31978	0.000136906	0.0238529	1.2522	cg04296488	-0.239985
1493	1.06692	-12.9709	7.35694e-09	8.6213e-06	10.3884	cg06346540	-0.344008
1494	1.14481	-13.9793	2.93123e-09	4.39778e-06	11.147	cg16177005	-0.374731
1495	1.42091	-9.36763	3.54744e-07	0.000186753	6.96589	cg14271953	-0.314358
1496	0.946011	-9.36611	3.55408e-07	0.000186984	6.96417	cg25016710	-0.359999
1497	0.974587	-4.86534	0.000300665	0.0429845	0.475489	cg13514226	-0.137609	MID1;MID1;MID1;MID1;MID1;MID1;MID1;MID1	5'UTR;TSS1500;5'UTR;5'UTR;5'UTR;5'UTR;5'UTR;5'UTR
1498	1.23413	-7.97244	2.18798e-06	0.000838173	5.26126	cg00536065	-0.242204	MID1;MID1;MID1;MID1;MID1;MID1;MID1;MID1	5'UTR;1stExon;5'UTR;5'UTR;5'UTR;5'UTR;5'UTR;5'UTR
1499	1.58255	-11.2827	3.98066e-08	3.16044e-05	8.93859	cg16276729	-0.302759	MID1;MID1;MID1;MID1;MID1;MID1;MID1	TSS200;5'UTR;5'UTR;5'UTR;5'UTR;5'UTR;5'UTR
1500	1.44784	-9.16928	4.53673e-07	0.000228538	6.73843	cg10426727	-0.298257	MID1;MID1;MID1;MID1;MID1;MID1;MID1	TSS1500;5'UTR;5'UTR;5'UTR;5'UTR;5'UTR;5'UTR
1501	1.98452	-4.86485	0.000315002	0.0444035	0.438802	cg01642231	-0.2212	U6;MID1;MID1;MID1;MID1;MID1;MID1	TSS1500;5'UTR;5'UTR;5'UTR;5'UTR;5'UTR;5'UTR
1502	1.0049	-7.04874	8.26548e-06	0.00247748	3.98822	cg10660772	-0.274318	MID1;MID1;MID1;MID1;MID1	5'UTR;5'UTR;5'UTR;5'UTR;5'UTR
1503	-1.9537	14.1927	2.43084e-09	3.89566e-06	11.2983	cg08836298	0.34628	MID1;MID1;MID1;MID1;MID1	5'UTR;5'UTR;5'UTR;5'UTR;5'UTR
1504	-1.63386	11.1744	4.46719e-08	3.45739e-05	8.83707	cg19593957	0.328094	MID1;MID1;MID1;MID1;MID1	5'UTR;5'UTR;5'UTR;5'UTR;5'UTR
1505	0.795564	-5.97108	4.48706e-05	0.00993015	2.34366	cg13270115	-0.234025	MID1;MID1;MID1;MID1;MID1	TSS1500;TSS1500;5'UTR;5'UTR;5'UTR
1506	0.696841	-6.55444	1.87705e-05	0.00488349	3.20149	cg05464635	-0.354535	MID1;MID1;MID1	5'UTR;5'UTR;5'UTR
1507	-0.194102	-5.28141	0.00015355	0.0260513	1.14801	cg14736302	-0.575084
1508	-2.0681	6.48024	2.14507e-05	0.00544923	3.074	cg07796014	0.293391	HCCS;RP11-120D5.1;HCCS;HCCS	TSS200;TSS200;TSS200;TSS200
1509	-1.13158	13.7979	3.44395e-09	4.92649e-06	11.0159	cg25492195	0.458844	HCCS;RP11-120D5.1;HCCS;HCCS	TSS200;TSS200;TSS200;TSS200
1510	-2.00815	15.7954	6.42263e-10	1.44019e-06	12.3433	cg16510200	0.453605	HCCS;RP11-120D5.1;HCCS;HCCS	TSS200;TSS200;TSS200;TSS200
1511	-2.7506	9.29163	4.53444e-07	0.000228538	6.74357	cg22044840	0.318666	HCCS;RP11-120D5.1;HCCS;HCCS	TSS200;TSS200;TSS200;TSS200
1512	-1.47907	14.0134	2.84445e-09	4.30652e-06	11.1714	cg12962913	0.419876	HCCS;HCCS;RP11-120D5.1;HCCS;HCCS;HCCS;HCCS	1stExon;5'UTR;TSS1500;1stExon;5'UTR;1stExon;5'UTR
1513	-0.831874	5.66654	7.45036e-05	0.0149453	1.84698	cg06144999	0.179431	HCCS;RP11-120D5.1;HCCS;HCCS;HCCS	5'UTR;TSS1500;5'UTR;1stExon;5'UTR
1514	-2.25846	14.0189	2.83071e-09	4.30143e-06	11.1753	cg24844608	0.259383	HCCS;RP11-120D5.1;HCCS;HCCS	5'UTR;TSS1500;5'UTR;5'UTR
1515	0.813971	-5.19024	0.000179674	0.0292757	0.993402	cg03511794	-0.300438	Y_RNA	TSS1500
1516	-0.0832168	-6.1174	3.79055e-05	0.00865181	2.51843	cg10976685	-0.400375	ARHGAP6	TSS1500
1517	0.662101	-5.54717	9.12064e-05	0.0175293	1.6485	cg03687815	-0.242
1518	1.11022	-5.13864	0.000196484	0.0313798	0.905369	cg07207704	-0.318668
1519	-0.602965	-6.69382	1.56029e-05	0.00420577	3.38445	cg08456555	-0.453196	ARHGAP6;ARHGAP6	5'UTR;5'UTR
1520	0.791371	-9.27033	4.05574e-07	0.000208744	6.8426	cg05975021	-0.446286	AMELX;ARHGAP6	TSS1500;5'UTR
1521	0.0539567	-5.80465	5.91029e-05	0.0124458	2.07397	cg26343366	-0.248542	ARHGAP6	5'UTR
1522	0.677214	-9.36156	3.574e-07	0.000187438	6.95901	cg08398435	-0.414708	ARHGAP6	5'UTR
1523	1.25937	-10.7442	7.13105e-08	5.02247e-05	8.42231	cg02222242	-0.380224	ARHGAP6	5'UTR
1524	1.22119	-9.58626	2.71728e-07	0.000151563	7.21125	cg08456124	-0.245568	ARHGAP6	5'UTR
1525	-2.12546	10.1952	1.40633e-07	8.89332e-05	7.812	cg23722529	0.277554	ARHGAP6	5'UTR
1526	-1.45098	7.70355	3.18667e-06	0.00112651	4.90319	cg03734380	0.293876	ARHGAP6	TSS200
1527	-3.28783	5.74369	7.04652e-05	0.0143117	1.91319	cg08587977	0.268521	ARHGAP6	TSS1500
1528	-1.69894	6.21719	3.18818e-05	0.0075168	2.68555	cg22618086	0.269999	ARHGAP6	TSS1500
1529	-1.59756	10.7607	7.00231e-08	4.9486e-05	8.43855	cg18336502	0.284154	ARHGAP6	TSS1500
1530	0.881182	-9.71742	2.32083e-07	0.000132994	7.35579	cg13252032	-0.398381
1531	1.57319	-8.25729	1.56138e-06	0.000630694	5.58425	cg07398798	-0.351341
1532	-0.099798	-6.23957	3.15861e-05	0.00745555	2.69821	cg25564239	-0.492883
1533	0.837944	-7.87156	2.72998e-06	0.000999561	5.05685	cg14430649	-0.433256
1534	-0.887714	-7.10166	8.03118e-06	0.00241598	4.0211	cg01261948	-0.390074
1535	1.47327	-8.95203	5.96706e-07	0.000284035	6.48383	cg15212426	-0.30254
1536	1.34255	-5.47101	0.000110642	0.0203903	1.46946	cg25298085	-0.304081
1537	0.216786	-12.6064	1.04197e-08	1.12565e-05	10.0954	cg06730782	-0.480656
1538	1.00025	-14.3473	2.12572e-09	3.54026e-06	11.4061	cg01442124	-0.471792
1539	0.679258	-15.1687	1.06457e-09	2.05885e-06	11.9531	cg18386948	-0.477759
1540	-0.00836358	-9.00818	5.73202e-07	0.00027435	6.52243	cg23171231	-0.489323
1541	-1.20881	8.10688	1.89058e-06	0.000742695	5.40251	cg06139288	0.354022	ARHGAP6;ARHGAP6;ARHGAP6	1stExon;TSS200;5'UTR
1542	-2.73365	5.96802	4.88076e-05	0.0106257	2.27296	cg18036967	0.235559	ARHGAP6;ARHGAP6;ARHGAP6	1stExon;5'UTR;TSS1500
1543	-2.46412	12.5497	1.10425e-08	1.17739e-05	10.046	cg23783361	0.305618	ARHGAP6;ARHGAP6	TSS1500;TSS200
1544	-2.80713	8.3077	1.55965e-06	0.000630607	5.58937	cg07721069	0.222492	ARHGAP6;ARHGAP6	TSS1500;TSS200
1545	-2.37353	14.794	1.45321e-09	2.57627e-06	11.7088	cg07828380	0.347193	ARHGAP6;ARHGAP6	TSS1500;TSS200
1546	0.636649	-6.95524	9.51296e-06	0.00278598	3.85248	cg02498853	-0.305222
1547	2.12894	-6.2912	2.91119e-05	0.00697875	2.77778	cg25079603	-0.335823
1548	-1.85368	7.20767	7.26371e-06	0.00222135	4.12339	cg25932752	0.389962	MSL3;MSL3;MSL3;MSL3	TSS1500;TSS1500;TSS1500;TSS1500
1549	-2.52495	5.32292	0.000143004	0.0246616	1.21801	cg03147775	0.310831	MSL3;MSL3;MSL3;MSL3	TSS1500;TSS1500;TSS1500;TSS1500
1550	-0.569676	6.01996	4.14131e-05	0.00929082	2.42207	cg13369210	0.186948	MSL3;MSL3;MSL3;MSL3	TSS1500;TSS1500;TSS1500;TSS1500
1551	-1.53242	6.83214	1.26573e-05	0.00352828	3.58723	cg02647401	0.449188	MSL3;MSL3;MSL3;MSL3	TSS1500;TSS1500;TSS1500;TSS1500
1552	-2.60222	9.01897	6.34341e-07	0.000299544	6.43257	cg23819883	0.332712	MSL3;MSL3;MSL3;MSL3	TSS1500;TSS1500;TSS1500;TSS200
1553	-2.16038	9.33795	3.81058e-07	0.000198341	6.90081	cg24195365	0.307444	MSL3;MSL3;MSL3;MSL3;MSL3	TSS1500;TSS200;TSS200;TSS1500;TSS200
1554	-0.916659	7.27567	6.0089e-06	0.00190139	4.29708	cg15257930	0.358007	MSL3;MSL3;MSL3;MSL3;MSL3;MSL3	TSS1500;TSS200;TSS1500;TSS200;5'UTR;1stExon
1555	-0.855628	10.652	7.89783e-08	5.49719e-05	8.33111	cg01251131	0.439958	MSL3;MSL3;MSL3;MSL3;MSL3;MSL3	TSS1500;TSS200;TSS1500;TSS200;5'UTR;1stExon
1556	-1.31618	15.7424	6.69813e-10	1.48194e-06	12.3112	cg02195366	0.444024	MSL3;MSL3;MSL3;MSL3;MSL3;MSL3;MSL3	TSS1500;TSS1500;TSS200;5'UTR;1stExon;5'UTR;1stExon
1557	-1.28867	12.3718	1.35639e-08	1.36243e-05	9.86916	cg19716713	0.492232	MSL3;MSL3;MSL3;MSL3;MSL3	TSS1500;TSS1500;TSS200;1stExon;1stExon
1558	-0.17808	13.2293	5.77822e-09	7.1553e-06	10.5898	cg05257947	0.591218	MSL3;MSL3;MSL3;MSL3;MSL3	TSS1500;TSS1500;TSS200;1stExon;1stExon
1559	-2.27783	11.015	6.2257e-08	4.51909e-05	8.53985	cg23484208	0.351868	MSL3;MSL3;MSL3	TSS1500;5'UTR;1stExon
1560	-2.7618	5.4443	0.000116302	0.0211098	1.42123	cg16681914	0.154906	MSL3;MSL3	5'UTR;TSS200
1561	-2.06884	6.46302	2.22486e-05	0.00562093	3.0397	cg01683788	0.25389	MSL3;MSL3;MSL3	5'UTR;1stExon;5'UTR
1562	1.66607	-5.05162	0.000228365	0.0350221	0.757079	cg11766438	-0.212659	MSL3	TSS1500
1563	0.757063	-11.4246	3.58561e-08	2.91943e-05	9.02878	cg04539580	-0.460043	MSL3	TSS1500
1564	0.843697	-8.35519	1.48394e-06	0.000606197	5.63707	cg06620480	-0.449574	MSL3	TSS1500
1565	2.51257	-5.34917	0.000128125	0.0226901	1.31465	cg20205061	-0.116076	MSL3;MSL3	5'UTR;3'UTR
1566	0.93133	-7.50145	4.48341e-06	0.00149228	4.58125	cg03827947	-0.377374
1567	-3.68943	4.9045	0.000280284	0.0408979	0.544586	cg07177300	0.0664211	FRMPD4	TSS200
1568	-2.36047	8.35968	1.47518e-06	0.000603514	5.64265	cg26222437	0.347744	FRMPD4	1stExon
1569	1.31402	4.91328	0.00029159	0.0420813	0.5166	cg15878428	0.389291
1570	1.2221	-12.0655	1.7749e-08	1.67912e-05	9.641	cg24671891	-0.284652
1571	1.35112	-5.83887	5.58303e-05	0.0118833	2.12976	cg07839376	-0.234211
1572	-2.69913	6.22704	3.22198e-05	0.00758356	2.67883	cg07874284	0.321012	PRPS2;PRPS2;PRPS2	TSS1500;TSS1500;TSS1500
1573	-2.09695	12.3931	1.49544e-08	1.47706e-05	9.7786	cg26190455	0.48853	PRPS2;PRPS2;PRPS2	TSS1500;TSS1500;TSS1500
1574	-1.15259	7.48301	4.36643e-06	0.00145901	4.60193	cg09978401	0.280585	PRPS2;PRPS2;PRPS2	TSS1500;TSS1500;TSS1500
1575	-0.813398	7.66037	3.38776e-06	0.00118497	4.84475	cg26059639	0.298854	PRPS2;PRPS2;PRPS2	TSS1500;TSS1500;TSS200
1576	-1.24006	13.601	4.11096e-09	5.57375e-06	10.871	cg21953876	0.325341	PRPS2;PRPS2;PRPS2	TSS1500;TSS200;TSS200
1577	-3.56744	6.3113	2.58569e-05	0.00635642	2.88188	cg00725912	0.091676
1578	1.48351	-7.98266	2.25197e-06	0.000857856	5.23694	cg00962265	-0.352259	PRPS2;PRPS2	1stExon;5'UTR
1579	1.69875	-9.04868	5.47268e-07	0.00026491	6.56564	cg09041355	-0.332378	PRPS2	5'UTR
1580	1.59055	-6.09399	3.67009e-05	0.00842088	2.54013	cg23554052	-0.170934	PRPS2	5'UTR
1581	-0.736991	-5.27463	0.000155349	0.0262772	1.13655	cg15241084	-0.398124	TLR7	5'UTR
1582	-0.100916	-5.65779	7.62344e-05	0.015197	1.82576	cg12620190	-0.310166
1583	1.21521	-5.27504	0.000147198	0.0252178	1.18005	cg17497015	-0.258182
1584	0.998596	-6.73376	1.37366e-05	0.00377882	3.50026	cg00741717	-0.339842	TLR8-AS1;TLR8;TLR8	3'UTR;TSS1500;TSS1500
1585	0.569359	-5.36283	0.000133267	0.0233977	1.28695	cg07781550	-0.337483
1586	1.54749	-7.88107	2.48373e-06	0.000926907	5.14072	cg04799028	-0.261362
1587	1.4287	-9.16567	4.55726e-07	0.000229155	6.73424	cg26834424	-0.323972
1588	-0.0234553	-7.88247	2.80064e-06	0.00102137	5.03559	cg05585967	-0.59166
1589	1.60916	-9.00931	5.54846e-07	0.000266865	6.55152	cg08940231	-0.243688
1590	1.32155	-6.03475	4.31898e-05	0.0096134	2.3905	cg13328415	-0.318653
1591	1.31375	-5.20833	0.000166107	0.0276073	1.06204	cg15720064	-0.22826	FAM9C;FAM9C;FAM9C	TSS200;TSS200;TSS200
1592	1.44981	-6.45004	2.07467e-05	0.0052996	3.09631	cg06447436	-0.253715	FAM9C;FAM9C;FAM9C	TSS1500;TSS1500;TSS1500
1593	2.75146	5.96465	4.53475e-05	0.0100037	2.33332	cg06480525	0.103989
1594	1.60475	-7.85824	2.62796e-06	0.000968617	5.08884	cg06651459	-0.302893
1595	1.07758	-14.302	2.21052e-09	3.63893e-06	11.3747	cg00112229	-0.367725
1596	2.04562	-6.79385	1.23208e-05	0.00345187	3.60374	cg13717933	-0.230111
1597	1.72427	-6.09891	3.88028e-05	0.00882264	2.49468	cg12677007	-0.279938
1598	2.77119	-4.87399	0.000312583	0.0441887	0.448111	cg02645586	-0.176811	RP11-791M20.1	TSS1500
1599	2.14254	-4.81384	0.000347822	0.0476362	0.342872	cg27420895	-0.224483	RP11-791M20.1	TSS1500
1600	1.59692	-7.98683	2.23208e-06	0.000852234	5.24514	cg02094267	-0.300379
1601	0.897773	-4.85861	0.000321222	0.0450028	0.421254	cg22769840	-0.394821
1602	0.775545	-9.58903	2.7082e-07	0.000151206	7.21432	cg06965888	-0.337974
1603	2.08726	-6.41069	2.2113e-05	0.00559179	3.03444	cg26592873	-0.204889
1604	0.806344	-5.86306	5.79063e-05	0.0122584	2.10558	cg19772847	-0.357151	GS1-600G8.5;GS1-600G8.5	3'UTR;3'UTR
1605	0.989916	-10.1685	1.366e-07	8.65804e-05	7.83822	cg18966022	-0.339942	GS1-600G8.5;GS1-600G8.5	3'UTR;3'UTR
1606	1.2715	5.12711	0.000200458	0.0318307	0.885655	cg14622502	0.579121	GS1-600G8.3	TSS1500
1607	1.00461	-11.5409	3.03414e-08	2.57662e-05	9.17643	cg01026920	-0.403432	GS1-600G8.3	5'UTR
1608	1.13483	-9.4371	3.25762e-07	0.000173589	7.04447	cg06793890	-0.297752	ATXN3L;ATXN3L	1stExon;5'UTR
1609	1.17681	-6.90392	1.02811e-05	0.0029649	3.77741	cg12615934	-0.227986	ATXN3L	TSS1500
1610	1.6788	-6.70083	1.45807e-05	0.00397022	3.44349	cg19121007	-0.274396	ATXN3L	TSS1500
1611	0.973356	-4.81455	0.000330364	0.0458967	0.383339	cg11842485	-0.235537	RP11-142G7.2	TSS1500
1612	0.634532	-5.97112	4.79267e-05	0.0104669	2.28884	cg12716207	-0.315455
1613	1.24571	-5.95395	4.61531e-05	0.0101382	2.31609	cg17808639	-0.245822	EGFL6;EGFL6	TSS1500;TSS1500
1614	1.11557	-5.55076	9.71812e-05	0.0184463	1.5977	cg03717635	-0.340909	EGFL6;EGFL6	TSS1500;TSS1500
1615	0.7318	-8.20973	1.58138e-06	0.000638148	5.569	cg21311798	-0.328475
1616	1.08344	-10.4297	1.021e-07	6.75774e-05	8.10082	cg03329491	-0.46673
1617	2.97881	-5.15174	0.000183334	0.0297145	0.964916	cg08641597	-0.173535	OFD1	5'UTR
1618	-1.81841	14.1603	2.50038e-09	3.96778e-06	11.2756	cg09973296	0.317379	GPM6B	5'UTR
1619	-1.87566	7.63705	3.50194e-06	0.00121747	4.81308	cg25626470	0.204721	GPM6B	5'UTR
1620	0.972015	-8.94727	6.0551e-07	0.000287731	6.47053	cg04032096	-0.391187	GPM6B	5'UTR
1621	1.3424	-8.14687	1.72229e-06	0.000685675	5.48823	cg07768843	-0.323176	GPM6B	5'UTR
1622	-2.0039	-5.00623	0.000247571	0.0372353	0.677795	cg21074110	-0.395926	RP1-122K4.3	3'UTR
1623	-2.16027	-6.46279	2.22565e-05	0.00562123	3.03935	cg26230481	-0.401824	GS1-257G1.1	TSS200
1624	-2.68706	-7.30534	6.14213e-06	0.00193323	4.2822	cg23176931	-0.308276	GS1-257G1.1	TSS200
1625	1.24286	-6.9086	1.02085e-05	0.00294702	3.78427	cg10185606	-0.246174
1626	1.07871	-5.58567	9.11113e-05	0.0175227	1.66006	cg09855055	-0.32465	AC003658.1	TSS1500
1627	1.67962	-6.83003	1.21442e-05	0.00340974	3.62229	cg03315531	-0.296482
1628	-1.12508	8.09705	1.84347e-06	0.000727978	5.42382	cg18566479	0.379716	FANCB;FANCB;MOSPD2;MOSPD2	5'UTR;5'UTR;TSS1500;TSS1500
1629	-2.21105	4.89038	0.000303639	0.0432616	0.476712	cg11648471	0.182466	FANCB;FANCB;MOSPD2;MOSPD2	5'UTR;5'UTR;TSS1500;TSS1500
1630	-2.09233	14.6306	1.66807e-09	2.86534e-06	11.5996	cg18426655	0.390234	FANCB;FANCB;MOSPD2;MOSPD2;FANCB;FANCB	5'UTR;5'UTR;TSS1500;TSS1500;1stExon;1stExon
1631	-1.76918	10.0333	1.85006e-07	0.000110827	7.56397	cg15117507	0.403472	MOSPD2;MOSPD2;FANCB;FANCB	TSS1500;TSS1500;TSS200;TSS200
1632	-1.63313	15.0159	1.20759e-09	2.27469e-06	11.8545	cg18132745	0.387241	MOSPD2;MOSPD2;FANCB;FANCB	TSS1500;TSS1500;TSS200;TSS200
1633	-2.34784	10.3158	1.26545e-07	8.14521e-05	7.90727	cg07779434	0.333589	MOSPD2;MOSPD2;FANCB;FANCB	TSS1500;TSS1500;TSS200;TSS200
1634	-2.11071	10.5469	9.31522e-08	6.27935e-05	8.18285	cg11870452	0.370088	MOSPD2;MOSPD2;FANCB;FANCB	TSS200;TSS200;TSS1500;TSS1500
1635	-1.5815	12.2245	1.66623e-08	1.59819e-05	9.68984	cg19235109	0.47591	FANCB;FANCB;MOSPD2;MOSPD2;MOSPD2;MOSPD2	TSS1500;TSS1500;5'UTR;1stExon;1stExon;5'UTR
1636	-1.60213	16.1168	4.99106e-10	1.20728e-06	12.5349	cg15255859	0.43165	FANCB;FANCB;MOSPD2;MOSPD2;MOSPD2;MOSPD2	TSS1500;TSS1500;5'UTR;1stExon;1stExon;5'UTR
1637	1.25726	-8.30169	1.39684e-06	0.000576293	5.68623	cg08721018	-0.311154	MOSPD2	5'UTR
1638	1.21585	-11.9528	1.9883e-08	1.83192e-05	9.5432	cg20979081	-0.315792	MOSPD2;MOSPD2	3'UTR;5'UTR
1639	0.99149	-4.89541	0.000284886	0.0413656	0.528557	cg04103172	-0.170118
1640	1.4668	-5.30927	0.000137297	0.0239061	1.24669	cg09261511	-0.203028	PIGA;PIGA;PIGA	TSS1500;5'UTR;5'UTR
1641	-2.62496	12.6287	1.07705e-08	1.15751e-05	10.0636	cg01408383	0.343534	PIGA;PIGA	5'UTR;5'UTR
1642	-2.51988	16.9948	2.56373e-10	7.28035e-07	13.0306	cg16328033	0.360107	PIGA;PIGA	5'UTR;5'UTR
1643	-1.8074	11.9607	1.97237e-08	1.82028e-05	9.55014	cg04665139	0.338691	PIGA;PIGA;PIGA	TSS200;TSS200;TSS200
1644	-1.87443	7.94431	2.47998e-06	0.000926907	5.14848	cg20517444	0.304008	PIGA;PIGA;PIGA	TSS200;TSS200;TSS1500
1645	-2.13451	5.0916	0.000213237	0.0333178	0.824812	cg12194828	0.342043	PIGA;PIGA;PIGA	TSS200;TSS200;TSS1500
1646	-2.43879	7.92191	2.65348e-06	0.000975982	5.08691	cg17548969	0.38284	PIGA;PIGA;PIGA	TSS1500;TSS1500;TSS1500
1647	-1.1842	15.1205	1.10765e-09	2.12344e-06	11.9222	cg18016370	0.495667	PIGA;PIGA;PIGA	TSS1500;TSS1500;TSS1500
1648	0.938729	-6.01033	4.20711e-05	0.00940847	2.40666	cg02758183	-0.27848	FIGF	ExonBnd
1649	0.572068	-7.77962	2.86254e-06	0.00103893	5.00552	cg05503522	-0.35193
1650	0.94518	-12.8015	8.63966e-09	9.67359e-06	10.2535	cg15665825	-0.372919	BMX;PIR	TSS1500;3'UTR
1651	1.44205	-5.72903	7.21945e-05	0.0145808	1.88941	cg18863647	-0.315736	BMX;PIR	TSS1500;3'UTR
1652	0.302399	-6.77749	1.24673e-05	0.00348394	3.5908	cg25377297	-0.311594	BMX;PIR	TSS1500;3'UTR
1653	-0.171228	-6.81621	1.29038e-05	0.00358226	3.56802	cg14372935	-0.441896	BMX;PIR	5'UTR;3'UTR
1654	1.73652	-5.03855	0.000227381	0.0349228	0.756115	cg05157702	-0.223604	PIR;PIR;PIR;BMX	5'UTR;5'UTR;TSS1500;5'UTR
1655	-2.77617	5.47258	0.000110866	0.0204191	1.46827	cg06428288	0.281137	PIR;PIR;PIR;BMX	5'UTR;1stExon;TSS200;5'UTR
1656	-2.31062	5.03327	0.000236113	0.035938	0.724461	cg20465526	0.209291	PIR;PIR;PIR;BMX	5'UTR;1stExon;TSS1500;5'UTR
1657	-2.767	5.10972	0.000206616	0.0325654	0.855869	cg02402307	0.28158	PIR;PIR;PIR;BMX	5'UTR;1stExon;TSS1500;5'UTR
1658	0.415664	-5.7275	7.23773e-05	0.0146071	1.88693	cg00861899	-0.390687	BMX;BMX	TSS1500;5'UTR
1659	1.92514	-4.86543	0.000317362	0.0446435	0.433166	cg22745747	-0.282896	BMX;BMX	5'UTR;5'UTR
1660	0.426086	-5.71923	7.33753e-05	0.0147629	1.8735	cg06310760	-0.411083	BMX;BMX;BMX;BMX	5'UTR;TSS1500;TSS1500;5'UTR
1661	1.51834	-5.31257	0.000136513	0.0238045	1.25232	cg21955534	-0.23912	BMX;BMX;BMX;BMX;BMX;BMX	5'UTR;1stExon;1stExon;5'UTR;5'UTR;5'UTR
1662	-0.705489	-5.09644	0.000200581	0.031838	0.875106	cg23232263	-0.263664	ACE2;ACE2	3'UTR;3'UTR
1663	0.0401137	-5.55506	9.46854e-05	0.0180827	1.62014	cg21598868	-0.371721	ACE2;GS1-594A7.3	TSS1500;5'UTR
1664	-2.44591	-6.78454	1.23332e-05	0.00345345	3.60127	cg08211022	-0.244502	CA5BP1	TSS1500
1665	-3.16534	-5.06724	0.000209817	0.0329099	0.829577	cg16431191	-0.0918101	CA5BP1;CA5BP1	1stExon;5'UTR
1666	-0.929426	5.40529	0.000124261	0.0221761	1.35615	cg08195028	0.579312	CA5B	5'UTR
1667	1.81371	7.4599	4.51449e-06	0.00149903	4.56997	cg02888515	0.193648	CA5B;CA5B-AS1	3'UTR;TSS200
1668	1.11145	5.21169	0.000170627	0.0281163	1.04158	cg22628699	0.312502	CA5B;CA5B-AS1	3'UTR;TSS200
1669	1.31737	7.20871	6.51566e-06	0.00203458	4.21749	cg02047636	0.212626	CA5B;CA5B-AS1	3'UTR;TSS1500
1670	2.62841	5.02228	0.000227213	0.0349034	0.751196	cg10996370	0.111768
1671	1.32619	4.81873	0.000326949	0.0455749	0.392987	cg17790038	0.182649	ZRSR2	5'UTR
1672	-1.73077	-4.95105	0.000257912	0.0383483	0.626467	cg18589477	-0.149411	AP1S2;AP1S2;AP1S2;AP1S2	TSS200;TSS1500;TSS1500;TSS1500
1673	-2.28804	-5.23488	0.000156279	0.026413	1.11937	cg18506674	-0.0940901	AP1S2;AP1S2;AP1S2;AP1S2	TSS1500;TSS1500;TSS1500;TSS1500
1674	1.61422	-5.92445	5.053e-05	0.0109318	2.23364	cg15965377	-0.30938
1675	1.45168	-5.19823	0.000168956	0.0279519	1.0452	cg21982779	-0.244596
1676	0.544593	-5.54978	9.73414e-05	0.0184621	1.59608	cg06405981	-0.40475
1677	1.3399	-9.98302	1.6948e-07	0.000103621	7.64256	cg26024941	-0.321979	GRPR	5'UTR
1678	2.15651	-11.983	1.92852e-08	1.79579e-05	9.56953	cg03029568	-0.322518
1679	1.09731	-7.25999	6.30082e-06	0.00197792	4.2538	cg08144464	-0.367202
1680	1.84528	-4.8146	0.00034735	0.0476029	0.344211	cg24308553	-0.254238	AC073597.1	TSS1500
1681	2.0115	-4.79949	0.00033849	0.0467361	0.358836	cg18241219	-0.148809
1682	0.878967	5.23201	0.000167172	0.0277452	1.06438	cg22635885	0.536982	CTPS2;CTPS2;CTPS2;CTPS2	5'UTR;5'UTR;5'UTR;5'UTR
1683	-0.827928	5.92275	5.25319e-05	0.0112972	2.20098	cg00776752	0.430986
1684	-0.240359	5.47066	0.000111225	0.0204705	1.46509	cg10621818	0.463885	TXLNG	TSS1500
1685	2.15626	5.46322	0.000105273	0.0196584	1.50767	cg25569919	0.134216	TXLNG;TXLNG;TXLNG	3'UTR;3'UTR;5'UTR
1686	3.36082	5.13224	0.000187086	0.0302457	0.942398	cg26808347	0.0644831
1687	-2.41836	4.95014	0.00027323	0.0401084	0.580661	cg15464143	0.223253	RBBP7	1stExon
1688	-0.544215	-5.81309	5.82775e-05	0.0123189	2.08774	cg06293739	-0.28191	RBBP7;RBBP7;RBBP7;RBBP7;RBBP7	TSS200;1stExon;1stExon;5'UTR;5'UTR
1689	-2.63161	5.43101	0.00011895	0.0214684	1.39909	cg06630839	0.313273	REPS2;REPS2	TSS1500;TSS200
1690	0.949163	-5.94619	4.67463e-05	0.0102496	2.30359	cg21896061	-0.231417	REPS2;REPS2	TSS1500;ExonBnd
1691	0.861562	-6.91672	1.00836e-05	0.0029191	3.79617	cg10349795	-0.267055	REPS2	TSS1500
1692	1.09047	-7.3472	5.34873e-06	0.00172205	4.40781	cg12904969	-0.331183	REPS2	TSS200
1693	0.648722	-7.78288	2.84946e-06	0.00103554	5.00989	cg12463518	-0.392742	REPS2	TSS200
1694	1.25173	-6.37559	2.33806e-05	0.00585394	2.98018	cg15685569	-0.264069
1695	-2.2221	6.3047	2.81811e-05	0.00679291	2.80798	cg03810476	0.227511	NHS	TSS1500
1696	-1.91375	7.72003	3.50492e-06	0.00121769	4.82187	cg13418665	0.327188	NHS	TSS1500
1697	-1.82821	6.23042	3.20473e-05	0.00755153	2.68407	cg02042142	0.337426	NHS	TSS1500
1698	-2.28112	22.9638	5.58025e-12	5.84553e-08	15.5619	cg08588626	0.415415	NHS	TSS1500
1699	-2.42362	13.9113	3.15935e-09	4.63117e-06	11.0846	cg01813294	0.352308	NHS	TSS200
1700	-1.41687	13.0053	7.12236e-09	8.42976e-06	10.4155	cg20713636	0.423634	NHS	TSS200
1701	-1.6968	12.2977	1.40867e-08	1.40474e-05	9.83906	cg00458505	0.374155	NHS	TSS200
1702	-2.53748	7.75284	3.34882e-06	0.00117448	4.86533	cg14345281	0.227992	NHS;NHS	5'UTR;1stExon
1703	-2.50848	14.1898	2.43691e-09	3.89566e-06	11.2963	cg09234578	0.278749
1704	-2.12312	10.3178	1.15089e-07	7.47743e-05	7.99302	cg18159654	0.285974
1705	-1.76869	12.0336	1.83259e-08	1.72192e-05	9.61348	cg07447868	0.349898
1706	-0.427145	9.5917	2.77131e-07	0.000153528	7.1937	cg24605338	0.467218
1707	1.08155	-11.4611	3.29809e-08	2.72905e-05	9.10354	cg04338578	-0.354628
1708	1.49962	-7.66397	3.7898e-06	0.00129555	4.74727	cg16814066	-0.407303
1709	2.33123	-5.31982	0.000143766	0.0247419	1.21278	cg16668833	-0.284941
1710	1.81978	-4.96693	0.000265271	0.0392246	0.609781	cg02608873	-0.252798	NHS	TSS1500
1711	1.34619	-5.25392	0.000151175	0.0257602	1.15202	cg23631070	-0.189044	NHS	TSS1500
1712	0.89524	-4.89747	0.000299853	0.0429377	0.489072	cg10341831	-0.369581	NHS	TSS200
1713	0.715894	-4.81918	0.000342687	0.047143	0.356428	cg03733831	-0.273731	NHS;NHS	5'UTR;1stExon
1714	1.9725	-6.96536	1.03721e-05	0.0029849	3.77982	cg03159449	-0.318214
1715	-2.0269	6.75892	1.37488e-05	0.00378092	3.50392	cg20451131	0.240705
1716	-2.03021	15.1628	1.06973e-09	2.06403e-06	11.9494	cg07629996	0.393693
1717	-3.546	8.19295	1.61774e-06	0.00065124	5.54749	cg08372291	0.14822
1718	1.47114	-6.88524	1.05767e-05	0.00303221	3.74999	cg17280129	-0.210195
1719	1.35236	-10.9407	5.74874e-08	4.22462e-05	8.61399	cg16675777	-0.376303
1720	0.689566	-15.1912	1.04508e-09	2.03062e-06	11.9676	cg15784441	-0.421849	NHS	TSS1500
1721	1.46651	-8.89595	6.64751e-07	0.000311247	6.3847	cg08136916	-0.365526	NHS;NHS	1stExon;ExonBnd
1722	-1.97067	18.2429	1.04813e-10	3.97084e-07	13.6717	cg04376185	0.401579	SCML1;SCML1;SCML1	TSS1500;TSS1500;TSS1500
1723	-1.94434	28.0735	4.20202e-13	1.70185e-08	16.943	cg12472218	0.466221	SCML1;SCML1;SCML1	TSS1500;TSS1500;TSS1500
1724	-2.29728	7.07141	8.03898e-06	0.00241685	4.01566	cg23731466	0.226125	SCML1;SCML1;SCML1	TSS1500;TSS1500;TSS1500
1725	-1.74947	18.2934	1.01211e-10	3.85193e-07	13.6961	cg18049750	0.4698	SCML1;SCML1;SCML1	TSS1500;TSS1500;TSS1500
1726	-2.11642	13.0341	6.93269e-09	8.32402e-06	10.4381	cg12664896	0.334579	SCML1;SCML1;SCML1	TSS200;TSS200;TSS200
1727	-2.3533	8.90929	7.27609e-07	0.000335564	6.30495	cg07686944	0.335454	SCML1;SCML1;SCML1;SCML1;SCML1;SCML1	1stExon;1stExon;1stExon;5'UTR;5'UTR;5'UTR
1728	-1.9987	20.9264	1.83165e-11	1.14261e-07	14.8363	cg23627980	0.419905	SCML1;SCML1;SCML1;SCML1;SCML1;SCML1	1stExon;1stExon;1stExon;5'UTR;5'UTR;5'UTR
1729	-1.80891	9.60175	2.9964e-07	0.000163233	7.12384	cg26367537	0.383479	SCML1;SCML1;SCML1;SCML1;SCML1;SCML1	1stExon;1stExon;1stExon;5'UTR;5'UTR;5'UTR
1730	-2.06847	9.55303	3.30958e-07	0.000175905	7.03347	cg00230685	0.356195	SCML1;SCML1;SCML1	5'UTR;5'UTR;5'UTR
1731	-0.730603	5.64481	7.82762e-05	0.0155146	1.80057	cg04501372	0.312726	SCML1;SCML1;SCML1	5'UTR;5'UTR;5'UTR
1732	1.70935	-7.75376	2.96864e-06	0.00106763	4.97082	cg21525764	-0.233341	SCML1;SCML1;SCML1	5'UTR;5'UTR;5'UTR
1733	0.963209	-7.76749	2.91182e-06	0.00105404	4.98925	cg17874273	-0.311992
1734	1.23245	-6.00285	4.25901e-05	0.00949893	2.39467	cg24116052	-0.237144
1735	0.610292	-6.96233	9.41182e-06	0.00276123	3.86281	cg12207768	-0.289164
1736	0.351596	-4.84496	0.000319146	0.0448185	0.421412	cg06220755	-0.294913	RP3-389A20.4;RAI2;RAI2;RAI2	3'UTR;5'UTR;5'UTR;5'UTR
1737	0.437006	-5.19563	0.000169739	0.0280255	1.04067	cg01239826	-0.291868	RAI2;RAI2;RAI2	5'UTR;5'UTR;5'UTR
1738	-1.31892	6.37412	2.55565e-05	0.00629748	2.90474	cg06102971	0.344737	RAI2;RAI2;RAI2	5'UTR;5'UTR;5'UTR
1739	-1.39467	11.7167	2.52955e-08	2.23505e-05	9.33479	cg13915481	0.390125	RAI2;RAI2;RAI2;RAI2	1stExon;5'UTR;5'UTR;5'UTR
1740	-2.07484	18.9209	6.60127e-11	2.78016e-07	13.9916	cg13182391	0.478979	RAI2;RAI2;RAI2	TSS200;5'UTR;5'UTR
1741	-2.60108	9.60855	3.09812e-07	0.000167768	7.09403	cg02286623	0.390944	RAI2;RAI2;RAI2;RAI2	TSS1500;1stExon;TSS200;5'UTR
1742	-1.10487	6.92143	1.1073e-05	0.00315333	3.71661	cg15458936	0.525105	RAI2;RAI2;RAI2;RAI2	TSS1500;1stExon;TSS200;5'UTR
1743	-0.684573	7.2877	6.41043e-06	0.00200777	4.24274	cg22690594	0.4585	RAI2;RAI2;RAI2;RAI2	TSS1500;1stExon;TSS200;5'UTR
1744	-2.15634	5.36587	0.000132888	0.0233541	1.29016	cg17068766	0.24268	RAI2;RAI2;RAI2	TSS1500;TSS1500;TSS1500
1745	0.482119	-5.25495	0.000150903	0.0257362	1.1538	cg25485190	-0.28324
1746	0.0172245	-5.00658	0.000234429	0.0357538	0.721079	cg01861107	-0.292353
1747	0.0848567	-4.98569	0.000242476	0.03665	0.687211	cg23120656	-0.230827
1748	1.55141	-4.95979	0.000259548	0.0385225	0.624517	cg07007780	-0.26001	BEND2;BEND2	TSS200;TSS200
1749	0.394462	-5.02084	0.000227795	0.0349734	0.748679	cg16345121	-0.267464
1750	-0.399564	-5.84181	5.55587e-05	0.0118316	2.13454	cg17856536	-0.231985	SCML2;SCML2	3'UTR;3'UTR
1751	1.30382	-5.53527	9.97444e-05	0.0188124	1.57213	cg07657516	-0.342846	SCML2	TSS1500
1752	1.44494	-7.65373	3.44401e-06	0.00120059	4.8296	cg03947681	-0.29311	SCML2	5'UTR
1753	-1.4	5.79085	6.51919e-05	0.0134782	1.98945	cg08983668	0.348193	SCML2;SCML2	5'UTR;5'UTR
1754	-1.56872	9.58252	2.72957e-07	0.000151889	7.2071	cg09799350	0.371537	SCML2;SCML2	5'UTR;5'UTR
1755	-2.16241	7.35421	5.74559e-06	0.00182573	4.34667	cg26246138	0.24767	SCML2;SCML2	5'UTR;5'UTR
1756	-2.31959	20.3411	2.63001e-11	1.48567e-07	14.6044	cg05049545	0.385365	SCML2;SCML2	5'UTR;5'UTR
1757	-1.76345	16.1521	4.85617e-10	1.18077e-06	12.5556	cg08300622	0.415856	SCML2;SCML2	TSS200;TSS200
1758	-2.33355	5.78615	6.5698e-05	0.0135626	1.98187	cg17727916	0.305772	SCML2;SCML2	TSS200;TSS1500
1759	-1.5523	17.537	1.72581e-10	5.63727e-07	13.3178	cg22823767	0.427931	SCML2;SCML2	TSS200;TSS1500
1760	1.13835	-5.16012	0.000189293	0.0305312	0.94207	cg12079790	-0.301494
1761	1.07743	-5.43267	0.000110942	0.0204274	1.45614	cg25290724	-0.200089
1762	-2.62209	9.55323	3.21094e-07	0.000172369	7.06062	cg01885202	0.308404	CDKL5	TSS1500
1763	-1.81975	8.95311	6.61344e-07	0.000309826	6.39222	cg02287936	0.42461	CDKL5	TSS200
1764	-2.59896	7.91756	2.6693e-06	0.00098124	5.08126	cg15964901	0.382235	CDKL5	TSS200
1765	-2.59608	5.02161	0.000240985	0.036492	0.70435	cg06408185	0.200823	CDKL5;CDKL5	1stExon;5'UTR
1766	-2.36721	5.82436	6.16974e-05	0.0129102	2.04345	cg07519908	0.237839	CDKL5;CDKL5	1stExon;5'UTR
1767	-2.89636	5.28397	0.000152878	0.0259545	1.15232	cg20281601	0.244253	CDKL5;CDKL5	1stExon;5'UTR
1768	-2.02034	6.94186	1.0741e-05	0.00307295	3.74604	cg26020914	0.322907	CDKL5	5'UTR
1769	-2.19181	6.97868	1.01689e-05	0.00293867	3.79893	cg14755341	0.386101	CDKL5	5'UTR
1770	1.05254	-10.3746	1.0788e-07	7.09239e-05	8.0513	cg21771569	-0.364455	CDKL5	5'UTR
1771	1.07004	-5.92989	4.80196e-05	0.0104831	2.2773	cg12408777	-0.272082	CDKL5	5'UTR
1772	1.01813	-12.075	1.75805e-08	1.66849e-05	9.6492	cg24590452	-0.366112	CDKL5;CDKL5	TSS1500;5'UTR
1773	2.0025	-6.29761	2.75694e-05	0.00667065	2.82497	cg08498653	-0.252105	CDKL5;CDKL5	TSS1500;5'UTR
1774	-0.852656	-5.74321	6.54947e-05	0.0135274	1.97334	cg03561507	-0.24454	CDKL5;CDKL5	TSS1500;5'UTR
1775	1.21839	-12.8906	7.93746e-09	9.13125e-06	10.3248	cg07590102	-0.374294	CDKL5;CDKL5	5'UTR;5'UTR
1776	1.29901	-6.63887	1.67075e-05	0.00443862	3.31623	cg10476451	-0.33571	CDKL5;CDKL5	5'UTR;5'UTR
1777	1.20475	-8.54748	1.00733e-06	0.000441497	5.99407	cg01205689	-0.277168	CDKL5	TSS1500
1778	0.940128	-7.10401	7.61038e-06	0.00231288	4.06787	cg08102898	-0.288723	CDKL5	TSS200
1779	0.965878	-5.243	0.000155283	0.0262714	1.12706	cg16604050	-0.254856	CDKL5	5'UTR
1780	2.22345	-5.47523	0.000106523	0.0198028	1.50152	cg05648770	-0.189341
1781	1.22426	-6.84339	1.12723e-05	0.00320176	3.68837	cg17626563	-0.2536	RS1	TSS1500
1782	-2.1696	8.99882	5.9405e-07	0.000282933	6.49012	cg03010388	0.262432
1783	-1.40252	14.7778	1.47316e-09	2.59804e-06	11.698	cg13009425	0.489657
1784	1.00401	4.78449	0.000347777	0.0476362	0.332191	cg02808719	0.150017
1785	0.576069	-7.3675	5.65052e-06	0.00180422	4.36292	cg04985372	-0.368907	RP3-499B10.4	TSS1500
1786	1.60511	-5.20613	0.000174807	0.0286854	1.02043	cg15101863	-0.247509	RP3-499B10.4;RP3-499B10.4	5'UTR;TSS1500
1787	1.81633	-6.38643	2.31958e-05	0.00581597	2.9891	cg05053797	-0.237807	PHKA2	TSS1500
1788	2.35613	-7.46841	4.63482e-06	0.00153021	4.54818	cg04764942	-0.22995	PHKA2	TSS1500
1789	1.09006	-5.00336	0.000245109	0.0369439	0.684723	cg07574710	-0.274467
1790	2.02446	-9.24183	4.14447e-07	0.000212651	6.82217	cg16787172	-0.297499
1791	0.997053	-4.93186	0.000279938	0.0408761	0.55519	cg01344335	-0.269625
1792	1.31534	-14.0459	2.76408e-09	4.22508e-06	11.1946	cg05856797	-0.367916
1793	2.01551	-11.0646	5.02634e-08	3.8082e-05	8.73294	cg10080335	-0.303549
1794	2.34449	-7.20654	6.53656e-06	0.00203881	4.21441	cg03465562	-0.19085
1795	-2.01112	11.1592	4.54086e-08	3.49485e-05	8.82264	cg06700462	0.316525	PHKA2	1stExon
1796	-2.83087	5.58226	9.21791e-05	0.0176871	1.64959	cg22844499	0.21172	PHKA2;PHKA2	1stExon;5'UTR
1797	-1.44314	15.3451	9.21695e-10	1.88308e-06	12.0652	cg06269080	0.443221	PHKA2	TSS1500
1798	-1.99196	11.0279	5.55252e-08	4.10937e-05	8.64343	cg09909750	0.377638	PHKA2	TSS1500
1799	-2.4553	9.41552	3.68248e-07	0.000192276	6.93395	cg22526309	0.305242	PHKA2	TSS1500
1800	1.9747	-9.70744	2.3487e-07	0.000134205	7.34487	cg09049140	-0.260867	GPR64	3'UTR
1801	-0.369362	-5.20656	0.000174676	0.0286695	1.02117	cg09504231	-0.508922	GPR64	3'UTR
1802	1.53897	-7.1032	7.85403e-06	0.00237388	4.04057	cg02245300	-0.303876
1803	1.67911	-5.24259	0.000159549	0.0268018	1.10516	cg20766437	-0.237446
1804	1.85229	-5.0336	0.000231661	0.0354293	0.739661	cg12504524	-0.251116	GPR64;GPR64;GPR64;GPR64;GPR64	5'UTR;5'UTR;5'UTR;5'UTR;5'UTR
1805	-0.232958	-5.5461	9.39938e-05	0.0179688	1.62362	cg04301343	-0.342077	GPR64;GPR64;GPR64;GPR64;GPR64;GPR64	1stExon;1stExon;TSS200;TSS200;5'UTR;5'UTR
1806	0.794812	-5.12821	0.000188416	0.0304252	0.935428	cg23943949	-0.24122
1807	-3.35846	5.23014	0.000162096	0.0271362	1.08854	cg11454971	0.100514
1808	-3.81595	-5.03647	0.000221567	0.0342071	0.775959	cg09984427	-0.0566556
1809	-1.8821	7.26499	6.68411e-06	0.00207625	4.2034	cg27058480	0.341658	PDHA1;PDHA1;PDHA1;PDHA1	TSS1500;TSS1500;TSS1500;TSS1500
1810	-2.51803	6.93018	1.09295e-05	0.00312091	3.72922	cg13658777	0.309456	PDHA1;PDHA1;PDHA1;PDHA1	TSS1500;TSS1500;TSS1500;TSS1500
1811	-3.84572	4.81903	0.000344622	0.0473386	0.351978	cg10460864	0.0704221	PDHA1;PDHA1;PDHA1;PDHA1;PDHA1;PDHA1;PDHA1;PDHA1	5'UTR;1stExon;5'UTR;1stExon;5'UTR;1stExon;5'UTR;1stExon
1812	-1.87157	11.5555	3.09094e-08	2.6009e-05	9.15894	cg11727174	0.4117
1813	-3.0717	5.30418	0.00014767	0.0252802	1.18642	cg03575468	0.178803
1814	0.899476	-8.5383	1.01957e-06	0.000445686	5.98272	cg02961398	-0.347211	PDHA1;PDHA1	3'UTR;TSS1500
1815	1.33713	-7.98427	2.20752e-06	0.00084462	5.25461	cg05808035	-0.31466	PDHA1;PDHA1	3'UTR;TSS200
1816	2.1694	-10.7549	7.04735e-08	4.97196e-05	8.43283	cg16376702	-0.269701	PDHA1;PDHA1	3'UTR;TSS200
1817	1.63049	-5.06207	0.000217817	0.0337892	0.798117	cg24795667	-0.240512	PDHA1;PDHA1;PDHA1	3'UTR;5'UTR;TSS1500
1818	1.14022	-5.65765	7.90329e-05	0.0156302	1.79613	cg19107569	-0.280411	PDHA1;PDHA1;PDHA1	3'UTR;5'UTR;TSS1500
1819	1.94047	-5.40744	0.00012017	0.0216273	1.38391	cg01911910	-0.211512	PDHA1;PDHA1;PDHA1	3'UTR;5'UTR;TSS200
1820	0.844721	-9.12955	5.17637e-07	0.000253376	6.61892	cg22559660	-0.436194	PDHA1;PDHA1;MAP3K15	3'UTR;3'UTR;3'UTR
1821	1.5849	-7.44099	4.95827e-06	0.00161705	4.48602	cg07833133	-0.334391	Y_RNA;MAP3K15	TSS1500;3'UTR
1822	1.40415	-6.20367	3.16286e-05	0.00746133	2.6893	cg17883599	-0.288779	Y_RNA;MAP3K15	TSS1500;3'UTR
1823	2.08734	-6.15812	3.4907e-05	0.00810339	2.59654	cg09667255	-0.235327	MAP3K15	3'UTR
1824	2.69132	-5.94827	4.77398e-05	0.0104316	2.28661	cg12814305	-0.201416
1825	-0.663616	7.71628	3.1298e-06	0.00111256	4.92038	cg25940844	0.232529	MAP3K15	1stExon
1826	-0.946737	14.6033	1.70722e-09	2.91589e-06	11.5811	cg06615444	0.468521	MAP3K15	TSS200
1827	-1.40892	15.9267	5.79048e-10	1.33451e-06	12.4223	cg05958126	0.453033	MAP3K15	TSS200
1828	-2.22068	13.3134	5.66141e-09	7.09539e-06	10.6017	cg15906052	0.354071	MAP3K15	TSS200
1829	-1.53291	14.0143	2.84219e-09	4.30652e-06	11.172	cg07211915	0.393179	MAP3K15	TSS200
1830	-1.50219	10.8735	6.18609e-08	4.49427e-05	8.54887	cg13121076	0.369763	MAP3K15	TSS200
1831	-1.17518	6.59976	1.80148e-05	0.00472596	3.24492	cg08461617	0.407186	MAP3K15	TSS1500
1832	-1.27763	8.15689	1.9078e-06	0.000747689	5.39901	cg00504583	0.407659	MAP3K15	TSS1500
1833	1.66589	-9.56397	2.82304e-07	0.000155732	7.17642	cg14419773	-0.353314	SH3KBP1	3'UTR
1834	2.26009	-5.28253	0.000143827	0.0247419	1.20101	cg02502080	-0.150511	SH3KBP1	3'UTR
1835	1.71589	-5.30267	0.000147263	0.0252178	1.18819	cg09451784	-0.22379	SH3KBP1	3'UTR
1836	-1.12944	7.79448	3.16123e-06	0.0011206	4.92028	cg11401180	0.400576	SH3KBP1	3'UTR
1837	2.04305	-8.0979	1.84133e-06	0.00072748	5.42492	cg03944641	-0.204123	SH3KBP1;SH3KBP1	3'UTR;3'UTR
1838	-1.30711	7.72095	3.18863e-06	0.00112672	4.90462	cg04031908	0.313127	SH3KBP1;SH3KBP1	5'UTR;3'UTR
1839	0.864122	-6.32764	2.60634e-05	0.0063977	2.87859	cg13730347	-0.323588	SH3KBP1	3'UTR
1840	1.24878	-18.814	7.09309e-11	2.91335e-07	13.9424	cg05480630	-0.412629	SH3KBP1	3'UTR
1841	-2.876	4.85776	0.000321708	0.0450487	0.419764	cg26248987	0.128917	SH3KBP1	3'UTR
1842	-1.92674	7.61267	3.9073e-06	0.00132915	4.71463	cg02255105	0.290877
1843	1.30817	-6.40342	2.44123e-05	0.00605874	2.94935	cg19794660	-0.351924
1844	2.26917	-8.67719	8.49991e-07	0.000382854	6.15337	cg21374871	-0.218027
1845	1.65442	-6.17259	3.34774e-05	0.00782626	2.6348	cg02001584	-0.223937
1846	1.55708	-15.201	1.03669e-09	2.0225e-06	11.9738	cg23401887	-0.391136
1847	1.36657	-4.96356	0.000256033	0.0381236	0.636585	cg21184454	-0.217602	SH3KBP1	5'UTR
1848	0.462415	-6.24215	3.14573e-05	0.00743554	2.7022	cg17090563	-0.546714	SH3KBP1	5'UTR
1849	1.2331	-9.96635	1.72823e-07	0.000105277	7.62479	cg03286333	-0.322458	SH3KBP1	5'UTR
1850	1.75931	-12.9878	7.24069e-09	8.54543e-06	10.4018	cg23315742	-0.337051	SH3KBP1	5'UTR
1851	2.34719	-6.25448	2.92015e-05	0.00699245	2.76739	cg11223073	-0.201495	SH3KBP1	5'UTR
1852	-2.04936	6.66453	1.63148e-05	0.00435663	3.34116	cg02077027	0.27248	SH3KBP1;SH3KBP1	TSS200;5'UTR
1853	0.99812	-11.4751	3.24991e-08	2.71265e-05	9.11641	cg09741801	-0.414616	SH3KBP1	5'UTR
1854	0.579731	-5.85361	5.52539e-05	0.0117781	2.14206	cg20497571	-0.307127	SH3KBP1	5'UTR
1855	1.39974	-13.9645	2.96985e-09	4.43966e-06	11.1364	cg15121161	-0.407883	SH3KBP1	5'UTR
1856	1.33192	-10.2387	1.25995e-07	8.11608e-05	7.9113	cg25441762	-0.371925	SH3KBP1	5'UTR
1857	1.56921	-5.97077	4.48931e-05	0.00993248	2.34317	cg24861536	-0.232642	SH3KBP1	5'UTR
1858	-1.5501	5.85939	5.82555e-05	0.0123173	2.09969	cg11637006	0.295714	SH3KBP1;SH3KBP1;SH3KBP1;SH3KBP1;SH3KBP1	1stExon;1stExon;5'UTR;5'UTR;5'UTR
1859	-2.27596	4.99377	0.000253046	0.0377534	0.65625	cg07434817	0.230828	SH3KBP1;SH3KBP1	TSS1500;TSS1500
1860	-1.50183	6.37789	2.54058e-05	0.00626595	2.9105	cg20201388	0.454942	SH3KBP1;SH3KBP1	TSS1500;TSS1500
1861	-1.08856	8.29572	1.48273e-06	0.000606004	5.63305	cg24774956	0.375874	SH3KBP1	TSS1500
1862	0.960386	-5.81442	6.17612e-05	0.0129203	2.04008	cg09121441	-0.328107	CXorf23;RP11-24O6.2	3'UTR;3'UTR
1863	-2.38395	5.5148	0.000103242	0.0193357	1.53828	cg16409172	0.260876
1864	-2.18479	7.3063	6.29691e-06	0.00197744	4.26077	cg04183498	0.349519
1865	-2.32549	8.11648	1.98985e-06	0.000773997	5.35833	cg00438499	0.241036
1866	-2.77314	6.78566	1.35753e-05	0.00373693	3.51941	cg20773149	0.243104
1867	0.80818	-4.92876	0.000283728	0.0412413	0.543523	cg15237731	-0.32198	MAP7D2	3'UTR
1868	1.00142	-4.78059	0.000369051	0.0497229	0.284502	cg04379075	-0.290996
1869	0.369757	-7.72244	3.1027e-06	0.001105	4.92868	cg17178123	-0.279062
1870	-2.66339	6.47235	2.19287e-05	0.00555195	3.05379	cg11721100	0.237259	MAP7D2;MAP7D2	5'UTR;5'UTR
1871	-2.2716	5.44877	0.000115423	0.0210101	1.42868	cg24001644	0.222886	MAP7D2;MAP7D2;MAP7D2	1stExon;5'UTR;5'UTR
1872	-1.81577	5.39035	0.000124408	0.0221917	1.35078	cg14113919	0.20213	MAP7D2;MAP7D2;MAP7D2;MAP7D2;MAP7D2;MAP7D2	TSS200;1stExon;1stExon;1stExon;1stExon;5'UTR
1873	3.5412	5.80897	5.86791e-05	0.0123754	2.08102	cg15359342	0.0636836	snoU2-30;snoU2_19	TSS1500;TSS200
1874	3.10409	6.27242	2.75157e-05	0.00666349	2.82127	cg08129292	0.078092	snoU2_19	TSS1500
1875	2.22248	5.85872	5.40199e-05	0.0115543	2.16204	cg07582245	0.134699	EIF1AX-AS1	TSS1500
1876	3.10469	6.108	3.58744e-05	0.00827702	2.56238	cg00459767	0.0844862	EIF1AX-AS1	TSS200
1877	-3.0833	-4.99066	0.000240341	0.036421	0.695916	cg22264584	-0.0851716	EIF1AX;EIF1AX	TSS200;TSS200
1878	-1.39443	7.42749	5.19862e-06	0.00167978	4.44315	cg11471507	0.374205	RPS6KA3	5'UTR
1879	-2.74173	11.8149	2.28724e-08	2.05822e-05	9.42213	cg11565248	0.25108	RPS6KA3	5'UTR
1880	-1.95264	15.226	1.01567e-09	2.00927e-06	11.9898	cg03946442	0.34131	RPS6KA3	5'UTR
1881	-2.09843	23.5135	4.11975e-12	5.02656e-08	15.738	cg11653314	0.48951	RPS6KA3;RPS6KA3	TSS200;5'UTR
1882	-2.51789	5.41553	0.000122119	0.0218926	1.37325	cg15286521	0.29157	RPS6KA3;RPS6KA3;RPS6KA3	1stExon;TSS1500;5'UTR
1883	-2.24929	14.9268	1.30042e-09	2.37127e-06	11.7964	cg01948589	0.353909	RPS6KA3;RPS6KA3;RPS6KA3	1stExon;TSS1500;5'UTR
1884	-2.29667	8.93545	6.61189e-07	0.000309826	6.39154	cg16796150	0.287855	RPS6KA3;RPS6KA3	TSS1500;TSS200
1885	-2.27941	12.5501	1.10034e-08	1.17645e-05	10.0493	cg10992148	0.348842	RPS6KA3;RPS6KA3	TSS1500;TSS200
1886	-1.19789	11.9009	2.09558e-08	1.90851e-05	9.49784	cg00849517	0.390315	RPS6KA3;RPS6KA3	TSS1500;TSS200
1887	-2.14898	6.23313	3.14607e-05	0.00743554	2.70017	cg19696622	0.218349	RPS6KA3;RPS6KA3	TSS1500;TSS1500
1888	-1.71878	4.95327	0.000271726	0.0399584	0.586098	cg08812897	0.355615	RPS6KA3;RPS6KA3	TSS1500;TSS1500
1889	1.8632	-5.55311	9.63802e-05	0.0183363	1.60511	cg02110960	-0.244305
1890	1.84888	-6.01225	4.5436e-05	0.0100152	2.34299	cg05201093	-0.28531
1891	1.02574	-7.57472	3.82759e-06	0.00130471	4.72805	cg10499220	-0.31445
1892	2.44411	-4.8853	0.000300183	0.0429551	0.483886	cg26215003	-0.185577
1893	2.2381	-5.47321	0.000107977	0.0200147	1.48992	cg03028216	-0.212627
1894	1.7775	-6.80515	1.2479e-05	0.00348605	3.59477	cg04554617	-0.277067
1895	0.659253	-6.85344	1.1101e-05	0.00315745	3.70318	cg12853634	-0.224143
1896	-1.6993	8.53756	1.15847e-06	0.000493658	5.86949	cg05444994	0.400436	CNKSR2;CNKSR2;CNKSR2	TSS1500;TSS1500;TSS1500
1897	-1.96945	6.80558	1.31734e-05	0.00364322	3.54852	cg13616735	0.321547	CNKSR2;CNKSR2;CNKSR2	TSS1500;TSS1500;TSS1500
1898	-0.972048	15.2272	1.01468e-09	2.00927e-06	11.9906	cg00878023	0.553642	CNKSR2;CNKSR2;CNKSR2;CNKSR2	TSS1500;TSS200;5'UTR;1stExon
1899	-0.664725	15.2068	1.03176e-09	2.0225e-06	11.9776	cg16767700	0.514535	CNKSR2;CNKSR2;CNKSR2;CNKSR2	TSS1500;TSS200;5'UTR;1stExon
1900	-1.30044	8.80156	7.37103e-07	0.000339565	6.28753	cg20484507	0.389559	CNKSR2;CNKSR2;CNKSR2;CNKSR2;CNKSR2	TSS1500;5'UTR;1stExon;5'UTR;1stExon
1901	-2.52727	5.36642	0.000132763	0.0233369	1.29108	cg19807373	0.206009	CNKSR2;CNKSR2;CNKSR2;CNKSR2;CNKSR2	TSS1500;5'UTR;1stExon;5'UTR;1stExon
1902	-2.65482	5.41213	0.000122826	0.0219957	1.36757	cg09252204	0.258195	CNKSR2;CNKSR2;CNKSR2;CNKSR2;CNKSR2	TSS1500;5'UTR;1stExon;5'UTR;1stExon
1903	-1.48954	10.694	7.94869e-08	5.52332e-05	8.32469	cg15369199	0.428839	CNKSR2;CNKSR2;CNKSR2;CNKSR2;CNKSR2	5'UTR;1stExon;5'UTR;1stExon;TSS200
1904	-1.77974	8.51337	1.14583e-06	0.00048953	5.87752	cg18492813	0.324245	CNKSR2;CNKSR2;CNKSR2;CNKSR2;CNKSR2	5'UTR;1stExon;5'UTR;1stExon;TSS200
1905	-1.32027	7.00478	9.52346e-06	0.00278807	3.85942	cg13736842	0.335811	CNKSR2;CNKSR2;CNKSR2;CNKSR2;CNKSR2	5'UTR;1stExon;5'UTR;1stExon;TSS200
1906	-1.41775	9.76127	2.50112e-07	0.000141261	7.28933	cg26267038	0.492015	CNKSR2;CNKSR2;CNKSR2;CNKSR2;CNKSR2;CNKSR2	5'UTR;1stExon;5'UTR;1stExon;5'UTR;1stExon
1907	-0.888123	-7.0787	8.2835e-06	0.00248199	3.99095	cg27499404	-0.423861
1908	-1.3523	6.16952	3.53042e-05	0.00818377	2.58958	cg14232291	0.290661	KLHL34	TSS200
1909	-2.18453	10.8673	6.68885e-08	4.76769e-05	8.47809	cg01891172	0.292438	KLHL34	TSS200
1910	-0.640214	5.6375	7.82463e-05	0.0155123	1.7989	cg01828474	0.250141	KLHL34	TSS200
1911	-2.05768	5.19631	0.000177799	0.0290557	1.00373	cg20312916	0.242885	KLHL34	TSS200
1912	-1.18571	8.40851	1.21083e-06	0.000512026	5.82099	cg25127732	0.321064	KLHL34	TSS1500
1913	-1.43871	5.11767	0.000201999	0.0320264	0.87647	cg12423482	0.230984	KLHL34	TSS1500
1914	0.673748	-5.7839	6.59412e-05	0.0136061	1.97825	cg26579206	-0.446601	SMPX;SMPX	3'UTR;3'UTR
1915	1.31506	-5.554	9.40285e-05	0.0179713	1.62553	cg16502355	-0.265548	SMPX	3'UTR
1916	-2.17576	24.1417	2.93642e-12	4.14718e-08	15.9302	cg18828303	0.410086	MBTPS2;MBTPS2	TSS200;TSS200
1917	-1.32331	9.11992	5.59702e-07	0.000269045	6.54876	cg07826058	0.475266	MBTPS2;MBTPS2	TSS200;TSS200
1918	-1.36119	10.8783	6.15343e-08	4.47446e-05	8.55358	cg19992190	0.359209	MBTPS2;MBTPS2	TSS200;TSS200
1919	-1.32033	5.15765	0.000190105	0.0306229	0.937856	cg01991530	0.267939	MBTPS2;MBTPS2	TSS200;TSS200
1920	-2.15186	6.25165	3.05617e-05	0.00725918	2.72851	cg27465531	0.195781	MBTPS2;MBTPS2	TSS200;TSS200
1921	-2.23092	8.0402	2.25928e-06	0.000859456	5.23962	cg04647094	0.416807	MBTPS2;MBTPS2;MBTPS2;MBTPS2;MBTPS2	5'UTR;1stExon;5'UTR;1stExon;5'UTR
1922	-2.51624	21.5063	1.29187e-11	8.85814e-08	15.0553	cg05184682	0.326205	MBTPS2;MBTPS2;MBTPS2;MBTPS2;MBTPS2	5'UTR;1stExon;5'UTR;1stExon;5'UTR
1923	1.83858	-5.24069	0.000163766	0.0273441	1.08362	cg21759095	-0.272737	YY2;MBTPS2	1stExon;5'UTR
1924	2.66099	-7.8733	2.62018e-06	0.00096704	5.09301	cg09622432	-0.234501	YY2;MBTPS2	1stExon;5'UTR
1925	1.80442	-7.38069	5.0639e-06	0.00164438	4.4598	cg01336098	-0.265697	MBTPS2	3'UTR
1926	1.8105	-6.48439	2.00287e-05	0.00515426	3.13293	cg12985212	-0.243594	RP11-147O5.1	TSS200
1927	2.31867	-6.91941	1.10685e-05	0.00315333	3.71663	cg04215498	-0.28295
1928	-1.47148	13.9221	3.16668e-09	4.63373e-06	11.0814	cg23374711	0.523572	SMS;SMS;SMS;SMS	TSS1500;TSS1500;TSS1500;TSS200
1929	-1.15852	12.8781	8.03213e-09	9.18054e-06	10.3148	cg02496423	0.498916	SMS;SMS;SMS;SMS	TSS1500;TSS1500;TSS1500;TSS200
1930	-0.447335	14.5046	1.85707e-09	3.13164e-06	11.5142	cg09207137	0.570362	SMS;SMS;SMS;SMS	TSS1500;TSS1500;TSS1500;TSS200
1931	-2.16638	19.4959	4.51365e-11	2.12158e-07	14.2487	cg22417589	0.410578	SMS;SMS;SMS;SMS	TSS1500;TSS1500;TSS1500;TSS200
1932	-2.22908	11.1753	4.65252e-08	3.55768e-05	8.80008	cg01902237	0.338827	SMS;SMS;SMS;SMS	TSS1500;TSS200;TSS200;TSS200
1933	-3.00236	11.362	3.90943e-08	3.12482e-05	8.95232	cg07858069	0.254746	SMS;SMS;SMS;SMS;SMS	TSS1500;TSS200;TSS200;5'UTR;1stExon
1934	-1.17814	6.74246	1.44918e-05	0.0039499	3.4561	cg17691521	0.449128	SMS;SMS;SMS;SMS;SMS;SMS	TSS200;5'UTR;1stExon;TSS200;5'UTR;1stExon
1935	-2.07034	11.8767	2.54903e-08	2.24747e-05	9.32028	cg01445307	0.440915	SMS;SMS	5'UTR;5'UTR
1936	-1.25189	11.6702	2.6535e-08	2.31255e-05	9.29322	cg03031357	0.461442	SMS;SMS	5'UTR;5'UTR
1937	1.58049	-6.08583	4.036e-05	0.00910525	2.45883	cg19253645	-0.319251	SMS;SMS	5'UTR;5'UTR
1938	0.699261	-6.16603	3.26556e-05	0.00767306	2.65419	cg21047192	-0.278092	SMS	5'UTR
1939	1.40722	-6.55663	1.79928e-05	0.00472274	3.23785	cg08679915	-0.324328	PHEX	TSS200
1940	1.61414	-8.07212	1.90747e-06	0.000747689	5.39147	cg08911562	-0.272221
1941	1.74107	-6.95459	9.87566e-06	0.00286992	3.82022	cg09164899	-0.282074
1942	0.463273	-9.79378	2.45953e-07	0.000139482	7.30494	cg06204353	-0.53884	PHEX;PHEX	5'UTR;TSS1500
1943	-0.0118762	-5.0015	0.000249633	0.0374124	0.669623	cg22604632	-0.58021
1944	1.26985	-7.00575	8.9032e-06	0.00264002	3.91751	cg26009591	-0.312741	DDX53;RP11-40F8.2	TSS200;3'UTR
1945	-2.411	5.74581	6.73131e-05	0.0137965	1.95144	cg16814362	0.137707
1946	-2.17948	9.5299	3.21396e-07	0.000172369	7.05917	cg27424370	0.333739	PTCHD1	TSS1500
1947	-2.03159	5.49439	0.000106856	0.0198461	1.50447	cg14541448	0.278833	PTCHD1	TSS1500
1948	-2.653	20.3397	2.63227e-11	1.48567e-07	14.6038	cg27609596	0.348922	PTCHD1	TSS1500
1949	-2.38516	6.11878	3.82836e-05	0.00872611	2.51044	cg17599673	0.275008	PTCHD1	TSS200
1950	-2.18328	16.2596	4.46862e-10	1.12147e-06	12.6182	cg20271609	0.408664	PTCHD1	TSS200
1951	-2.93193	6.23	3.20686e-05	0.0075544	2.68342	cg10549828	0.325629	PTCHD1;PTCHD1	5'UTR;1stExon
1952	-1.96442	6.78812	1.35249e-05	0.00372554	3.52301	cg21657265	0.316371	PTCHD1;PTCHD1	5'UTR;1stExon
1953	-1.47548	7.3059	6.03064e-06	0.00190609	4.29814	cg18005219	0.330304
1954	-2.99083	5.46518	0.000112261	0.0205926	1.45598	cg13190238	0.206491	PRDX4;PRDX4;PRDX4	TSS1500;TSS1500;TSS200
1955	-2.14626	7.45906	5.05942e-06	0.00164357	4.47079	cg08248532	0.275041	PRDX4;PRDX4;PRDX4	TSS1500;TSS200;TSS200
1956	-1.81566	13.2798	5.5144e-09	6.95315e-06	10.6286	cg11185978	0.325218	PRDX4;PRDX4;PRDX4;PRDX4	1stExon;1stExon;1stExon;5'UTR
1957	-1.96857	9.50767	3.41387e-07	0.000180869	7.00448	cg07581973	0.350477	PRDX4;PRDX4;PRDX4;PRDX4	1stExon;1stExon;1stExon;5'UTR
1958	-2.25494	7.91336	2.68467e-06	0.000986452	5.0758	cg25896944	0.264887	PRDX4;PRDX4;PRDX4;PRDX4	1stExon;1stExon;1stExon;5'UTR
1959	-2.32796	6.09445	3.98055e-05	0.00900898	2.47235	cg00813142	0.320361	PRDX4	5'UTR
1960	1.00052	-6.70585	1.39195e-05	0.00381774	3.484	cg16417206	-0.256445
1961	2.23061	-5.54787	9.29847e-05	0.017821	1.63293	cg19774450	-0.212045	ACOT9;ACOT9;ACOT9	3'UTR;3'UTR;3'UTR
1962	2.00411	-7.65594	3.60375e-06	0.00124543	4.79027	cg15700318	-0.288958
1963	-1.65334	13.0937	6.556e-09	7.94067e-06	10.4847	cg13984511	0.377456	ACOT9;ACOT9	5'UTR;5'UTR
1964	-2.2344	5.46431	0.000112427	0.0206071	1.45453	cg10293293	0.382396	ACOT9;ACOT9	5'UTR;5'UTR
1965	-2.28047	17.142	2.29989e-10	6.96411e-07	13.1099	cg12166502	0.411629	ACOT9;ACOT9;ACOT9;ACOT9;ACOT9;ACOT9;ACOT9	1stExon;1stExon;1stExon;5'UTR;5'UTR;5'UTR;5'UTR
1966	-1.66332	6.32954	2.74067e-05	0.00664455	2.83663	cg17396400	0.320541	ACOT9;ACOT9;ACOT9;ACOT9	TSS200;TSS200;TSS200;5'UTR
1967	-1.59925	9.82617	2.03891e-07	0.000119974	7.47416	cg04292836	0.35181	ACOT9;ACOT9;ACOT9;ACOT9	TSS200;TSS200;TSS200;5'UTR
1968	-2.37781	26.422	9.18903e-13	2.41014e-08	16.5539	cg16680922	0.402991	ACOT9;ACOT9;ACOT9;ACOT9	TSS200;TSS200;TSS200;5'UTR
1969	-2.33657	9.94673	1.76849e-07	0.000106944	7.60384	cg26207017	0.232263	ACOT9;ACOT9;ACOT9;ACOT9	TSS200;TSS200;TSS1500;5'UTR
1970	-1.68554	5.4456	0.000116045	0.0210832	1.4234	cg24123780	0.296633	ACOT9;ACOT9;ACOT9;ACOT9	TSS1500;TSS1500;TSS1500;5'UTR
1971	-2.70489	11.7122	2.54121e-08	2.24296e-05	9.3308	cg24547622	0.235963	ACOT9;ACOT9;ACOT9;ACOT9	TSS1500;TSS1500;TSS1500;5'UTR
1972	-1.93834	7.08898	8.37434e-06	0.00250649	3.98311	cg12543132	0.305738	ACOT9;ACOT9;ACOT9;ACOT9	TSS1500;TSS1500;TSS1500;5'UTR
1973	1.20973	-5.65874	8.11271e-05	0.0159538	1.77497	cg23921120	-0.295492	ACOT9;ACOT9;ACOT9;ACOT9	TSS1500;TSS1500;TSS1500;5'UTR
1974	-2.14204	5.28	0.000151039	0.0257476	1.16084	cg25432661	0.193004	ACOT9	TSS1500
1975	-2.13119	5.29072	0.000151117	0.0257556	1.16373	cg16957379	0.23943	RP13-314C10.5	3'UTR
1976	-0.624875	5.45045	0.000115051	0.0209791	1.43179	cg11501003	0.324675	RP13-314C10.5	3'UTR
1977	-0.0882813	5.28741	0.00015138	0.0257899	1.16131	cg06406598	0.344312	RP13-314C10.5;Y_RNA;SAT1	3'UTR;TSS1500;TSS1500
1978	-0.828968	8.27816	1.64286e-06	0.000660069	5.5411	cg17831869	0.490435	RP13-314C10.5;SAT1;SAT1	TSS200;TSS200;TSS200
1979	-2.11534	19.864	3.55808e-11	1.82087e-07	14.4067	cg06579087	0.443262	SAT1;RP13-314C10.5;SAT1;SAT1;SAT1	TSS200;TSS1500;5'UTR;5'UTR;1stExon
1980	-2.11074	22.2333	8.44383e-12	7.00565e-08	15.3154	cg15734257	0.40237	SAT1;RP13-314C10.5;SAT1;SAT1;SAT1	TSS200;TSS1500;5'UTR;5'UTR;1stExon
1981	-2.28727	14.9144	1.35452e-09	2.43249e-06	11.7602	cg12544391	0.396525	RP13-314C10.5;SAT1;SAT1;SAT1;SAT1;SAT1	TSS1500;5'UTR;5'UTR;1stExon;1stExon;5'UTR
1982	-2.11698	14.9995	1.22417e-09	2.29196e-06	11.8438	cg09725439	0.408325	RP13-314C10.5;SAT1;SAT1;SAT1;SAT1	TSS1500;5'UTR;1stExon;1stExon;5'UTR
1983	-1.90577	14.6316	1.66666e-09	2.86534e-06	11.6002	cg13571540	0.460269	RP13-314C10.5;SAT1	TSS1500;5'UTR
1984	-1.68161	9.28311	3.93755e-07	0.000204053	6.86954	cg14550383	0.316969	RP13-314C10.5;SAT1	TSS1500;5'UTR
1985	-1.57901	12.8806	8.01359e-09	9.18054e-06	10.3168	cg10310824	0.422374	RP13-314C10.5;SAT1;SAT1	TSS1500;5'UTR;ExonBnd
1986	1.01004	-5.45653	0.000113916	0.0208272	1.44159	cg25650460	-0.352561
1987	2.21176	4.88279	0.000291398	0.042061	0.506307	cg05626778	0.184052
1988	1.36435	-6.00183	4.62076e-05	0.0101475	2.32652	cg18440824	-0.319134
1989	1.70984	-6.01845	4.49833e-05	0.00994183	2.35278	cg21170114	-0.347678	APOO	TSS1500
1990	1.62642	-9.26345	4.03466e-07	0.000207917	6.84701	cg02191247	-0.256443
1991	1.67373	-4.78821	0.000361786	0.0489347	0.302794	cg10418855	-0.218922
1992	-3.00656	-5.7501	6.4743e-05	0.0134088	1.98465	cg05842292	-0.0797981
1993	-1.80061	9.37975	3.49497e-07	0.00018426	6.97964	cg04924696	0.306495	CXorf58	TSS200
1994	-2.07786	7.40365	5.47546e-06	0.00175618	4.395	cg22881447	0.315815	CXorf58	TSS200
1995	-1.79935	17.5445	1.71647e-10	5.62892e-07	13.3217	cg19572135	0.378988	APOO;APOO;APOO;APOO;CXorf58;CXorf58	1stExon;1stExon;5'UTR;5'UTR;1stExon;5'UTR
1996	-1.93878	15.2123	1.02716e-09	2.01946e-06	11.981	cg26896756	0.368422	APOO;APOO;APOO;APOO;CXorf58;CXorf58	1stExon;1stExon;5'UTR;5'UTR;1stExon;5'UTR
1997	-2.39753	17.1348	2.31205e-10	6.97548e-07	13.1061	cg17565795	0.42437	APOO;APOO;APOO;APOO;CXorf58;CXorf58	1stExon;1stExon;5'UTR;5'UTR;1stExon;5'UTR
1998	-1.57631	6.43832	2.31195e-05	0.00579859	3.00233	cg10892068	0.341213	CXorf58;CXorf58;APOO;APOO	1stExon;5'UTR;TSS200;TSS200
1999	-1.85647	6.12632	3.78249e-05	0.00864272	2.52222	cg03504002	0.337217	CXorf58;CXorf58;APOO;APOO	1stExon;5'UTR;TSS200;TSS200
[truncated: 4,161 more rows]

## Sheet: MCvTM_DMPs0.05
	AveExpr	t	P.Value	adj.P.Val	B	cpg	dif_current	V2	V3
1	-4.38953	-12.9796	7.297e-09	0.00605416	5.93501	cg26539818	-0.394773	PLD6;PLD6	TSS200;TSS200
