# Supplementary material for: Multiomic analysis implicates nuclear hormone receptor signalling in clustering epilepsy
Source: Transl Psychiatry. 2024 Jan 27;14:65. doi: 10.1038/s41398-024-02783-5 (PMC10821879; doi:10.1038/s41398-024-02783-5)
Supplement: Supplementary file 4 — Supplementary Table3 [file 41398_2024_2783_MOESM4_ESM.xlsx]

## Sheet: AFvsFC_CGI
	pval	padj	log2err	ES	NES	size	dif_beta
chr2:66672431-66673636	1e-10	6.315e-07	NA	-0.941488	-2.94486	20	-0.415482
chr17:46654053-46654369	1e-10	6.315e-07	NA	-0.786556	-2.75203	31	-0.142595
chr17:46620367-46621373	1.28625e-10	6.49815e-07	0.826657	-0.770995	-2.69758	31	-0.152123
chr17:46658948-46660003	1.84896e-09	5.18941e-06	0.788187	-0.77025	-2.61784	27	-0.156408
chr3:147126988-147128999	8.96787e-10	3.23612e-06	0.801216	-0.640497	-2.55089	53	-0.109702
chr3:147142181-147142391	7.79608e-08	0.000109405	0.704976	-0.827586	-2.46566	17	-0.220377
chr1:75595813-75596162	2.39055e-07	0.000274479	0.674963	-0.772168	-2.37422	19	-0.147619
chr18:57566866-57567723	1.65381e-06	0.00107116	0.643552	-0.811639	-2.33576	15	-0.158462
chr2:223167205-223167560	4.75529e-07	0.000414202	0.674963	-0.872135	-2.32566	12	-0.338767
chr17:46669434-46669811	7.23008e-07	0.000553429	0.659444	-0.768369	-2.32093	18	-0.219688
chr3:138656627-138659107	2.90073e-06	0.00166528	0.627257	-0.733287	-2.29363	20	-0.16014
chr16:86609388-86610465	7.58812e-06	0.00304921	0.610527	-0.798323	-2.28044	14	-0.155316
chr11:31820060-31821416	1.08355e-05	0.00398667	0.593325	-0.649099	-2.26449	30	-0.117106
chr19:21265164-21265433	4.00255e-06	0.00198244	0.610527	-0.842326	-2.24617	12	-0.178292
chr4:174451828-174452962	1.19042e-05	0.00407952	0.593325	-0.795353	-2.2244	13	-0.181654
chr12:133177826-133178055	5.59327e-07	0.000456424	0.659444	-0.931741	-2.2092	8	-0.117956					Supplementary Table 3
chr2:176977284-176977540	5.75003e-06	0.00254817	0.610527	-0.872522	-2.2069	10	-0.288425
chr1:119549144-119551320	2.4995e-05	0.0064424	0.57561	-0.693704	-2.19564	21	-0.113492
chr11:74022428-74022703	1.41145e-05	0.0046303	0.593325	-0.719613	-2.17366	18	-0.109481
chr2:176964062-176965509	1.38826e-05	0.00461415	0.593325	-0.706137	-2.17119	19	-0.160921
chr19:23945713-23946128	1.54373e-05	0.00475543	0.57561	-0.857502	-2.16891	10	-0.170292
chr11:133994709-133995090	2.14733e-05	0.00583242	0.57561	-0.887147	-2.10346	8	-0.106308
chr2:176982107-176982402	3.28023e-05	0.00727626	0.557332	-0.843935	-2.08896	9	-0.214012
chr1:108023232-108023442	2.03924e-05	0.00572345	0.57561	-0.916476	-2.06906	7	-0.112895
chr17:46697413-46697701	2.78431e-05	0.00651218	0.57561	0.93528	2.03136	6	0.313956
chr7:5183878-5184223	5.08489e-05	0.00973063	0.557332	0.814206	2.09986	11	0.120824
chr1:165910640-165910978	5.15929e-05	0.00975059	0.557332	0.862808	2.11434	9	0.107043
chr19:51330212-51330470	5.21112e-05	0.00975059	0.557332	0.728936	2.121	17	0.102011
chr7:4153645-4153898	3.46685e-05	0.00754936	0.557332	0.869258	2.13015	9	0.114764
chr19:15838996-15839277	1.1398e-05	0.00405513	0.593325	0.901653	2.13211	8	0.111444
chr14:56232945-56233281	1.86637e-05	0.00535732	0.57561	0.830521	2.14194	11	0.140039
chr5:121187387-121188124	2.90388e-05	0.00667331	0.57561	0.761765	2.15841	15	0.100968
chr2:234652246-234652720	1.8321e-05	0.0053194	0.57561	0.855931	2.17268	10	0.137254
chr12:130623142-130623492	2.41231e-05	0.00628195	0.57561	0.818226	2.18059	12	0.137257
chr17:46685244-46685449	1.6971e-05	0.00510341	0.57561	0.697562	2.19769	23	0.201835
chr7:157409846-157410241	1.77635e-05	0.00527891	0.57561	0.814528	2.20742	13	0.115033
chr7:155898140-155898386	7.60493e-06	0.00304921	0.610527	0.805353	2.22402	14	0.105172
chr15:78894267-78894501	5.23771e-06	0.00240554	0.610527	0.84204	2.24406	12	0.109034
chr11:133230884-133231645	3.85104e-06	0.00198244	0.610527	0.771865	2.24591	17	0.100876
chr5:134374385-134376751	6.3404e-06	0.00266931	0.610527	0.753788	2.24764	18	0.12838
chr2:6635949-6636160	3.97e-06	0.00198244	0.610527	0.846221	2.2552	12	0.110551
chr19:53794411-53794732	8.27704e-07	0.000614935	0.659444	0.896502	2.27567	10	0.140942
chr7:157494510-157494739	2.24517e-06	0.00138324	0.627257	0.803462	2.27655	15	0.107648
chr13:112669248-112670289	1.09839e-06	0.000749873	0.643552	0.866266	2.30862	12	0.12024
chr17:71431621-71431878	4.74431e-07	0.000414202	0.674963	0.844275	2.3315	14	0.130344
chr6:160679377-160679701	3.17889e-07	0.000321195	0.674963	0.78803	2.3913	19	0.103687
chr7:157524157-157526741	3.17889e-07	0.000321195	0.674963	0.78809	2.39148	19	0.11917
chr17:99719-100301	3.621e-07	0.000351795	0.674963	0.775049	2.39536	21	0.107407
chr10:133508354-133508591	6.46392e-08	9.60462e-05	0.704976	0.886806	2.4033	13	0.129303
chr7:157320462-157320669	1.89115e-08	3.41218e-05	0.733762	0.845353	2.45974	17	0.118669
chr14:106321750-106322002	2.56868e-08	4.2799e-05	0.733762	0.819324	2.48626	19	0.107748
chr12:114845861-114847650	2.71094e-08	4.2799e-05	0.733762	0.716113	2.50034	33	0.155267
chr10:7213842-7214103	4.09819e-10	1.72534e-06	0.814036	0.91383	2.52358	14	0.138895
chr13:36788414-36789038	2.50715e-09	6.33307e-06	0.774939	0.848899	2.53125	18	0.102119
chr17:46607804-46608390	1e-10	6.315e-07	NA	0.966603	2.7388	15	0.265799

## Sheet: AFvsFC_genes
	pval	padj	log2err	ES	NES	size	dif_beta
MEIS1	1e-10	1.78596e-08	NA	-0.738211	-3.24644	84	-0.12846
FAM155A	1e-10	1.78596e-08	NA	-0.666233	-2.94889	88	-0.108779
HOXC5	1e-10	1.78596e-08	NA	-0.657855	-2.76294	66	-0.128307
PAX6	2.66007e-09	3.6247e-07	0.774939	-0.630432	-2.52339	54	-0.136457
RUFY3	1.49511e-08	1.70773e-06	0.733762	-0.685826	-2.51942	37	-0.108693
TTC12	1.09982e-07	1.02852e-05	0.704976	-0.824643	-2.44867	17	-0.14711
PAX3	4.02867e-07	3.29375e-05	0.674963	-0.639348	-2.38018	39	-0.162544
LHX2	6.07741e-07	4.67358e-05	0.659444	-0.734296	-2.36286	23	-0.103526
ACTC1	8.7962e-05	0.0029385	0.538434	-0.853106	-2.00212	8	-0.185518
FAM155A-IT1	9.0598e-05	0.00299436	0.538434	-0.93431	-1.87463	5	-0.221645
SPACA6P-AS	0.000214157	0.00594056	0.518848	-0.921857	-1.84964	5	-0.117204
MYADML	0.000287595	0.00749579	0.498493	0.920182	1.84265	5	0.119839
C12orf54	0.000362111	0.00895706	0.498493	0.892241	1.86452	6	0.10134
PDCL2	0.000156401	0.00463621	0.518848	0.931136	1.86459	5	0.120091
LOC101929241	0.000226067	0.00622647	0.518848	0.903373	1.88779	6	0.106655
PRSS42	0.000249376	0.0067021	0.498493	0.862251	1.91516	7	0.103398
FER1L6-AS1	0.000240225	0.00652251	0.518848	0.863399	1.91771	7	0.128195
LINC01105	7.0228e-05	0.00244717	0.538434	0.923542	1.92993	6	0.170147
TSPAN8	3.55096e-05	0.00141801	0.557332	0.932982	1.94966	6	0.148857
IDO1	0.000406718	0.00970501	0.498493	0.811379	1.96292	9	0.105208
CDH19	0.000384248	0.00938462	0.498493	0.813254	1.96746	9	0.106399
MARK1	0.000298861	0.00768626	0.498493	0.818232	1.9795	9	0.140432
KIAA1486	0.000297682	0.00766864	0.498493	0.847359	1.97956	8	0.130158
SERPINA3	3.40961e-05	0.00137929	0.557332	0.900616	2.00037	7	0.161974
KLK15	0.000121384	0.0037338	0.538434	0.865385	2.02167	8	0.133525
ZNF804A	0.00025631	0.00686469	0.498493	0.810533	2.0308	10	0.100322
CPB2	0.000110086	0.00344081	0.538434	0.790296	2.03186	11	0.124184
CHGA	0.000126336	0.00387082	0.518848	0.841167	2.03499	9	0.126193
C14orf86	9.14207e-05	0.00300311	0.538434	0.871622	2.03624	8	0.12804
ARHGAP28	0.000238785	0.00650752	0.518848	0.813509	2.03826	10	0.105489
DANT2	8.03395e-05	0.0027241	0.538434	0.875686	2.04574	8	0.126473
CRISPLD1	0.000146297	0.00440422	0.518848	0.757957	2.0756	14	0.115458
GPR26	2.53724e-05	0.00107102	0.57561	0.815452	2.09654	11	0.10749
CDH18	0.000193545	0.00545649	0.518848	0.733358	2.10796	16	0.115509
UNC93A	7.71023e-05	0.0026316	0.538434	0.770404	2.10969	14	0.123022
LOC158435	4.91213e-05	0.00185206	0.557332	0.797707	2.1113	12	0.105608
LOC101927153	1.68705e-05	0.000770305	0.57561	0.904283	2.11255	8	0.175863
LOC102467224	4.69502e-05	0.00177884	0.557332	0.798231	2.11269	12	0.137406
LINC01019	4.53219e-05	0.00173835	0.557332	0.799828	2.11691	12	0.105128
LINC00944	9.85558e-05	0.00316867	0.538434	0.757028	2.13552	15	0.112145
ARPP-21	8.4853e-05	0.00285923	0.538434	0.759008	2.14111	15	0.105888
GABRA5	4.47146e-05	0.0017193	0.557332	0.648283	2.15075	29	0.12992
VAT1L	8.61826e-06	0.000436078	0.593325	0.617774	2.15193	38	0.103753
ZIM2	6.58799e-05	0.00234311	0.538434	0.765178	2.15851	15	0.105353
LOC101928767	6.16507e-05	0.002222	0.538434	0.722668	2.16423	19	0.106603
KCTD16	5.32313e-05	0.00197764	0.557332	0.770191	2.17265	15	0.137597
CMTM8	1.31666e-05	0.000626334	0.593325	0.680055	2.17849	25	0.106399
BMP5	8.48274e-06	0.000430624	0.593325	0.870138	2.18014	10	0.152014
LOC613266	1.49591e-05	0.000693657	0.593325	0.820051	2.20208	13	0.118939
LINC01505	6.65175e-06	0.000349082	0.610527	0.835521	2.21138	12	0.108413
FSIP2	6.4512e-06	0.000342024	0.610527	0.835933	2.21247	12	0.12518
CD300LD	5.91434e-06	0.000319004	0.610527	0.815099	2.23208	14	0.115002
TMEM182	3.14323e-06	0.000192594	0.627257	0.847056	2.24191	12	0.152637
THSD7A	2.84957e-07	2.41887e-05	0.674963	0.617154	2.26885	49	0.111018
TTC29	1.39866e-06	9.58858e-05	0.643552	0.836848	2.29164	14	0.112108
TMPRSS3	2.553e-06	0.000161212	0.627257	0.791348	2.29941	17	0.116707
JAKMIP2	1.64774e-06	0.000110327	0.643552	0.780983	2.31085	18	0.123369
LINC01146	3.35814e-06	0.000202536	0.627257	0.804603	2.31274	16	0.100906
ST6GAL2	3.31807e-06	0.000201339	0.627257	0.772543	2.31359	19	0.104704
FLG	2.30876e-08	2.55362e-06	0.733762	0.909532	2.33842	11	0.112659
HLA-DRA	7.20003e-07	5.43845e-05	0.659444	0.830092	2.34163	15	0.108921
NMNAT3	6.15683e-07	4.71134e-05	0.659444	0.810628	2.35543	17	0.100787
TTC6	5.63504e-07	4.39703e-05	0.659444	0.787508	2.37092	20	0.116273
KYNU	3.04449e-07	2.55639e-05	0.674963	0.728859	2.3934	28	0.109011
ARAP2	5.29925e-08	5.31087e-06	0.719513	0.754211	2.39641	24	0.107725
ESRRB	4.39572e-08	4.49231e-06	0.719513	0.799005	2.44747	21	0.117989
LOC284294	3.73605e-08	3.89502e-06	0.719513	0.756752	2.45021	26	0.104608
HS6ST3	1.43262e-08	1.64847e-06	0.74774	0.767923	2.48637	26	0.101114
CNTNAP4	4.14781e-09	5.32497e-07	0.761461	0.78677	2.52034	25	0.12862
GABRG3	1e-10	1.78596e-08	NA	0.622821	2.52529	80	0.131467
TEC	1.02351e-09	1.48591e-07	0.788187	0.811961	2.53335	23	0.10474
SV2C	5.35915e-10	8.409e-08	0.801216	0.748612	2.55332	34	0.100548
SYT16	1.14158e-09	1.61211e-07	0.788187	0.860224	2.57618	19	0.116731
GALNT14	1e-10	1.78596e-08	NA	0.711586	2.60224	47	0.11802
SKAP1	1e-10	1.78596e-08	NA	0.665104	2.61079	67	0.105975
FRK	4.38408e-10	7.09141e-08	0.814036	0.796382	2.61513	28	0.114685
AOAH	1e-10	1.78596e-08	NA	0.7306	2.67178	47	0.129024
PTPRD	1e-10	1.78596e-08	NA	0.821482	2.67769	27	0.115185
CADPS2	1e-10	1.78596e-08	NA	0.7009	2.68152	59	0.137872
UGT1A3	1e-10	1.78596e-08	NA	0.781752	2.68713	35	0.108887
UGT1A4	1e-10	1.78596e-08	NA	0.766628	2.73952	43	0.112021
SLC37A1	1e-10	1.78596e-08	NA	0.749297	2.75424	48	0.104307
UGT1A5	1e-10	1.78596e-08	NA	0.759155	2.79089	49	0.106469
NOS1AP	1e-10	1.78596e-08	NA	0.715756	2.87547	76	0.108652
TMTC1	1e-10	1.78596e-08	NA	0.785479	2.88724	48	0.137443
NEBL	1e-10	1.78596e-08	NA	0.779289	3.12753	74	0.140034
OCA2	1e-10	1.78596e-08	NA	0.767343	3.18264	90	0.114159
SFMBT2	1e-10	1.78596e-08	NA	0.840448	3.33157	71	0.124373

## Sheet: AFvFC_promoters
	pval	padj	log2err	ES	NES	size	dif_beta
AGPAT1	1e-10	1.42371e-07	NA	-0.834212	-3.34346	56	-0.107949
RNF5P1	1e-10	1.42371e-07	NA	-0.953635	-3.32528	31	-0.133567
RNF5	1e-10	1.42371e-07	NA	-0.957186	-3.31111	30	-0.148343
RUFY3	1e-10	1.42371e-07	NA	-0.830325	-2.75195	25	-0.158844
HOXB3	2.30758e-10	2.87467e-07	0.826657	-0.671285	-2.60009	49	-0.131203
LHX8	2.23583e-09	2.12212e-06	0.774939	-0.783099	-2.56557	24	-0.14702
ZIC4	5.28282e-08	2.77098e-05	0.719513	-0.669005	-2.45824	38	-0.120594
HSPB9	3.40028e-08	2.11795e-05	0.719513	-0.85643	-2.43747	15	-0.108432
LOC404266	8.203e-07	0.000275282	0.659444	-0.753084	-2.3487	21	-0.207915
ZNF714	1.95322e-07	8.11076e-05	0.690132	-0.886591	-2.3094	11	-0.193698
PMAIP1	1.49285e-06	0.000459737	0.643552	-0.847177	-2.25285	12	-0.160774
COMP	2.58194e-06	0.000651415	0.627257	-0.85582	-2.22925	11	-0.133166
GSTO2	1.37681e-05	0.00197429	0.593325	-0.670595	-2.22256	25	-0.106661
HOXB2	6.99562e-06	0.00125619	0.610527	-0.770898	-2.21893	16	-0.185842
CCDC140	4.90001e-05	0.00467306	0.557332	-0.551104	-2.10564	46	-0.179739
ZNF608	6.20966e-05	0.00550093	0.538434	-0.826525	-2.08373	10	-0.139578
SLC16A4	2.36938e-05	0.00298902	0.57561	-0.909227	-2.06854	7	-0.131114
HOXD10	0.000113687	0.00830044	0.538434	-0.75841	-2.06773	13	-0.239841
C8orf46	0.000106874	0.00806226	0.538434	-0.791313	-2.06122	11	-0.163163
FERD3L	8.70028e-05	0.00704935	0.538434	-0.849996	-2.03289	8	-0.206956
FRK	0.000104062	0.00794699	0.538434	-0.84685	-2.02536	8	-0.207819
EPGN	2.76793e-05	0.00331753	0.57561	-0.90894	-1.97953	6	-0.115431
NPAP1	0.000134264	0.00937231	0.518848	0.937072	1.88783	5	0.114871
OR5A2	3.43733e-05	0.00373517	0.557332	0.921266	1.96189	6	0.106098
OR4D1	0.000108936	0.00813223	0.538434	0.85622	1.97809	8	0.154927
ARHGAP28	8.90288e-05	0.00708906	0.538434	0.860226	1.98734	8	0.116951
KCNK16	7.68636e-05	0.00635703	0.538434	0.863174	1.99415	8	0.100279
OR1M1	7.35458e-05	0.0061593	0.538434	0.86361	1.99516	8	0.11417
OR10H1	9.22154e-05	0.00726497	0.538434	0.842532	2.01603	9	0.112626
DNAJB3	3.61844e-05	0.00379593	0.557332	0.911819	2.0199	7	0.164249
KRTAP11-1	4.53962e-05	0.00439241	0.557332	0.875513	2.02266	8	0.120835
SCN11A	0.000131126	0.0092028	0.518848	0.798901	2.02285	11	0.101458
OR10H2	3.23174e-05	0.00357862	0.557332	0.913998	2.02472	7	0.124356
DTHD1	9.54136e-05	0.00746709	0.538434	0.823587	2.02806	10	0.139167
ANKRD7	2.59741e-05	0.00317617	0.57561	0.916752	2.03082	7	0.158014
VCX3B	2.72407e-05	0.00329068	0.57561	0.886131	2.04719	8	0.12737
BIRC8	2.61456e-05	0.00317765	0.57561	0.886473	2.04798	8	0.139062
MIR661	5.81015e-05	0.0053155	0.557332	0.832545	2.05012	10	0.119574
CCR3	3.68642e-05	0.003811	0.557332	0.840706	2.07022	10	0.120885
S100A8	9.33079e-06	0.00151292	0.593325	0.902185	2.08428	8	0.102776
OXTR	0.000119252	0.00855346	0.538434	0.776917	2.09648	13	0.102717
SPATA8	6.60787e-06	0.00123092	0.610527	0.907738	2.09711	8	0.137491
KRTAP26-1	2.07379e-06	0.000558579	0.627257	0.918527	2.12203	8	0.125472
AGBL1	1.77032e-06	0.000518911	0.643552	0.920125	2.12573	8	0.13337
KCNK18	3.18487e-05	0.00357862	0.557332	0.811092	2.13294	12	0.124318
CRYGB	6.05185e-07	0.000216913	0.659444	0.930792	2.15037	8	0.167363
CLRN1	1.63858e-05	0.00223699	0.57561	0.746453	2.1613	17	0.134102
OR2B11	3.05657e-05	0.00352154	0.557332	0.803293	2.16766	13	0.102624
FAM181A	4.52663e-06	0.000939842	0.610527	0.856106	2.1677	11	0.138127
CRHBP	2.38907e-06	0.00063492	0.627257	0.882015	2.17194	10	0.145412
BTNL8	1.59876e-05	0.00221295	0.57561	0.81363	2.19555	13	0.116144
C17orf77	1.57276e-05	0.00219219	0.57561	0.814918	2.19903	13	0.117069
THEG5	1.33881e-05	0.0019337	0.593325	0.817932	2.20716	13	0.104936
OVCH1	1.16964e-06	0.00037602	0.643552	0.872144	2.20831	11	0.111154
MIR496	9.30766e-06	0.00151292	0.593325	0.808046	2.22366	14	0.109486
CHRM2	2.81565e-06	0.000684408	0.627257	0.5939	2.22451	48	0.104049
GK2	8.47187e-06	0.001419	0.593325	0.826093	2.22918	13	0.105166
SLC22A2	1.1121e-05	0.00170169	0.593325	0.796604	2.22924	15	0.120052
TMPRSS4	6.48332e-06	0.00122822	0.610527	0.8131	2.23757	14	0.10739
FGD5	6.53179e-06	0.00122822	0.610527	0.83077	2.2418	13	0.103969
HOXB6	3.29918e-06	0.000747265	0.627257	0.657734	2.26425	34	0.189016
PNLIPRP1	8.77076e-08	4.37047e-05	0.704976	0.921444	2.26903	10	0.112022
OR51B5	4.30487e-07	0.000167877	0.674963	0.681528	2.34616	34	0.107126
TMPRSS3	1.22038e-07	5.6569e-05	0.690132	0.778567	2.38032	21	0.115946
TMEM187	5.2821e-08	2.77098e-05	0.719513	0.788668	2.4112	21	0.10347
MCTP2	1.45123e-08	9.97443e-06	0.74774	0.890452	2.45043	14	0.158839
TBX5	1.74977e-09	1.8356e-06	0.788187	0.658184	2.49916	51	0.135244
HCFC1	1e-10	1.42371e-07	NA	0.914692	2.64842	17	0.149002
HOXB1	1e-10	1.42371e-07	NA	0.966601	2.65999	14	0.277717
APBA2	1e-10	1.42371e-07	NA	0.746733	2.84292	53	0.125631
ST6GAL1	1e-10	1.42371e-07	NA	0.8037	3.21109	65	0.132276

## Sheet: FCvMC_promoters
	pval	padj	log2err	ES	NES	size	dif_beta
BCOR	1e-10	2.05485e-08	NA	-0.716866	-3.08927	144	-0.10215
TBL1X	1e-10	2.05485e-08	NA	-0.738338	-2.74341	57	-0.101252
MACROD2	1e-10	2.05485e-08	NA	-0.719402	-2.68674	59	-0.108189
GRIK2	1e-10	2.05485e-08	NA	-0.97655	-2.66858	15	-0.443779
PDE4D	1e-10	2.05485e-08	NA	-0.61943	-2.5584	106	-0.116503
ERAS	1e-10	2.05485e-08	NA	-0.927228	-2.5338	15	-0.167926
FAM9B	1e-10	2.05485e-08	NA	-0.980938	-2.52522	12	-0.225693
RAB41	1e-10	2.05485e-08	NA	-0.970737	-2.49896	12	-0.2711
BMX	1e-10	2.05485e-08	NA	-0.954845	-2.45805	12	-0.24268
TREX2	5.18928e-09	7.23306e-07	0.761461	-0.916538	-2.39784	13	-0.153155
LSP1	4.72241e-08	5.4096e-06	0.719513	-0.679711	-2.39136	44	-0.17287
FAM47B	2.13029e-09	3.29154e-07	0.774939	-0.928389	-2.38994	12	-0.198757
FAM47A	3.33602e-08	3.91139e-06	0.719513	-0.891331	-2.37476	14	-0.168939
SRD5A2	2.30199e-07	2.24918e-05	0.690132	-0.863062	-2.35845	15	-0.177115
OR51B5	1.634e-07	1.62845e-05	0.690132	-0.702232	-2.34828	34	-0.148802
MAGEB1	1.03379e-06	8.34229e-05	0.643552	-0.804615	-2.32061	18	-0.12794
OTUD6A	3.46173e-07	3.19441e-05	0.674963	-0.876702	-2.29362	13	-0.173843
KCNMB2	5.09018e-07	4.45004e-05	0.659444	-0.673911	-2.26748	36	-0.102991
ATP10B	4.52326e-06	0.000304586	0.610527	-0.763984	-2.26745	21	-0.139198
C17orf77	1.29911e-06	0.000101944	0.643552	-0.85917	-2.24776	13	-0.136578
CD24	9.21383e-08	9.87366e-06	0.704976	-0.92175	-2.23628	10	-0.228614
FOXP3	3.19116e-06	0.000225554	0.627257	-0.838586	-2.23423	14	-0.1701
PPEF1	2.34496e-06	0.000172471	0.627257	-0.850003	-2.22377	13	-0.199955
PCDHB7	1.32519e-05	0.000759017	0.593325	-0.751671	-2.21001	20	-0.122366
PLAC1	1.82722e-05	0.00101449	0.57561	-0.757651	-2.19299	19	-0.118917
FMR1NB	4.92056e-07	4.33967e-05	0.659444	-0.90293	-2.19063	10	-0.150903
CLDN2	2.76944e-05	0.00147991	0.57561	-0.755222	-2.17815	18	-0.125617
SLC38A5	2.83776e-05	0.00151236	0.57561	-0.794724	-2.17171	15	-0.163539
BEND2	1.19802e-06	9.51351e-05	0.643552	-0.894696	-2.17065	10	-0.159194
POM121L12	9.25699e-06	0.000564493	0.593325	-0.840466	-2.16361	12	-0.109981
ZNF679	9.91351e-06	0.000596967	0.593325	-0.838589	-2.15877	12	-0.114656
LYRM5	5.15202e-05	0.0025231	0.557332	-0.72529	-2.15261	21	-0.122362
CXorf61	1.35039e-06	0.000105553	0.643552	-0.923292	-2.15163	9	-0.18297
OR10V1	1.5768e-06	0.00012088	0.643552	-0.921457	-2.14735	9	-0.172016
MAGEB4	3.89253e-05	0.00196919	0.557332	-0.848496	-2.14087	11	-0.132684
CD40LG	4.12497e-06	0.000280611	0.610527	-0.879512	-2.13381	10	-0.17933
TNNT3	3.73604e-05	0.00189966	0.557332	-0.712876	-2.12886	22	-0.107402
C15orf2	3.53462e-05	0.00182518	0.557332	-0.798322	-2.12696	14	-0.121005
SASH3	5.22927e-06	0.000348595	0.610527	-0.8755	-2.12408	10	-0.147072
ROBO2	5.13261e-05	0.00251978	0.557332	-0.603233	-2.11542	42	-0.103225
MS4A13	9.32815e-05	0.00423277	0.538434	-0.770835	-2.10643	15	-0.115754
FAM47C	9.59627e-06	0.000579615	0.593325	-0.865491	-2.09979	10	-0.146976
CDR1	6.23838e-07	5.34136e-05	0.659444	-0.929847	-2.09914	8	-0.191038
KIF2B	8.08026e-05	0.00371096	0.538434	-0.785032	-2.09155	14	-0.119464
MAGEA10	8.19549e-07	6.77811e-05	0.659444	-0.926116	-2.09072	8	-0.203456
ASB18	0.00011081	0.00489724	0.538434	-0.828291	-2.08989	11	-0.136772
PPP1R2P9	1e-10	2.05485e-08	NA	-0.997596	-2.08774	6	-0.338176
VCX3B	1.17189e-06	9.34323e-05	0.643552	-0.921832	-2.08105	8	-0.191929
KCNK18	5.38373e-05	0.00259827	0.557332	-0.808316	-2.08084	12	-0.120649
PAGE2B	5.50918e-05	0.00263964	0.557332	-0.795295	-2.08065	13	-0.136214
HOXB1	0.000118806	0.00519307	0.538434	-0.778542	-2.07426	14	-0.202732
PFKFB1	1.86123e-06	0.000138944	0.643552	-0.917029	-2.07021	8	-0.143586
CCDC120	2.11242e-05	0.00115991	0.57561	-0.851827	-2.06664	10	-0.164136
MAB21L2	0.000167564	0.00687221	0.518848	-0.710554	-2.05667	19	-0.132016
TRIM58	0.000117305	0.00516144	0.538434	-0.782116	-2.04617	13	-0.128774
P2RY4	3.68642e-05	0.00187922	0.557332	-0.875718	-2.04076	9	-0.207171
AKAP4	2.8278e-07	2.67126e-05	0.674963	-0.974667	-2.03976	6	-0.154544
AGBL1	6.654e-06	0.000436275	0.610527	-0.90328	-2.03917	8	-0.161492
GAGE2A	7.38556e-06	0.000476404	0.610527	-0.902353	-2.03708	8	-0.153646
MIR220A	4.23244e-07	3.783e-05	0.674963	-0.972751	-2.03575	6	-0.221754
CPXCR1	7.21656e-06	0.000468536	0.610527	-0.935412	-2.03044	7	-0.102993
CLIC3	4.61489e-05	0.00230536	0.557332	-0.836468	-2.02938	10	-0.171144
SOX6	0.000116488	0.00513682	0.538434	-0.724481	-2.02746	16	-0.147248
GPR143	8.98239e-06	0.000550883	0.593325	-0.897749	-2.02668	8	-0.245429
AOAH	5.70355e-05	0.00270674	0.557332	-0.868103	-2.02301	9	-0.149136
ATXN3L	1.00492e-05	0.000603313	0.593325	-0.931907	-2.02283	7	-0.177135
CAPN14	6.12997e-05	0.00287488	0.538434	-0.867346	-2.02125	9	-0.151234
MIR502	1.23422e-05	0.000715132	0.593325	-0.930881	-2.0206	7	-0.280255
DAOA	1.23092e-05	0.000715132	0.593325	-0.892752	-2.0154	8	-0.260977
TEKT3	0.000135378	0.00577804	0.518848	-0.719949	-2.01478	16	-0.169489
CCDC60	0.000217481	0.00858384	0.518848	-0.778833	-2.00494	12	-0.124338
KRTAP13-1	1.80535e-05	0.00100515	0.57561	-0.887844	-2.00432	8	-0.104007
YY2	1.91233e-05	0.00105294	0.57561	-0.887266	-2.00301	8	-0.137664
LUZP4	3.67804e-05	0.00187922	0.557332	-0.920931	-1.999	7	-0.166871
DGAT2L6	3.84151e-05	0.00194832	0.557332	-0.920737	-1.99858	7	-0.209278
MAGEA8	2.36701e-05	0.00127857	0.57561	-0.884584	-1.99696	8	-0.14975
DDX53	0.000231363	0.00898931	0.518848	-0.76289	-1.99587	13	-0.116776
FLG2	6.18538e-06	0.000406888	0.610527	-0.953623	-1.99572	6	-0.343518
ARHGAP28	2.76845e-05	0.00147991	0.57561	-0.882818	-1.99297	8	-0.126439
MGC12916	0.000120377	0.00525023	0.538434	-0.821315	-1.99262	10	-0.127412
KRTAP26-1	2.98347e-05	0.00157319	0.57561	-0.880117	-1.98688	8	-0.181251
MMP26	1.29581e-05	0.000744323	0.593325	-0.946637	-1.9811	6	-0.188781
HRNR	1.86408e-05	0.00103208	0.57561	-0.943201	-1.97391	6	-0.34494
DSCAM-IT1	1.89052e-05	0.00104382	0.57561	-0.942956	-1.9734	6	-0.307678
DNAJB3	0.000108969	0.00483583	0.538434	-0.904172	-1.96262	7	-0.180239
OR5D18	0.000205598	0.00814707	0.518848	-0.808905	-1.96251	10	-0.100665
PHEX	3.05572e-05	0.0015986	0.557332	-0.936397	-1.95967	6	-0.207008
MIR892A	3.05572e-05	0.0015986	0.557332	-0.936162	-1.95918	6	-0.119201
MIR892B	3.05572e-05	0.0015986	0.557332	-0.936162	-1.95918	6	-0.113901
CXorf36	5.50078e-05	0.00263964	0.557332	-0.928764	-1.94369	6	-0.161981
GAGE2C	0.000221215	0.00866261	0.518848	-0.892319	-1.9369	7	-0.134175
GAGE2E	0.000221215	0.00866261	0.518848	-0.892319	-1.9369	7	-0.134175
GAGE8	0.000221215	0.00866261	0.518848	-0.892319	-1.9369	7	-0.134175
SH2D1A	6.78247e-05	0.00315124	0.538434	-0.925065	-1.93595	6	-0.323236
RHOXF1	0.000146578	0.00616371	0.518848	-0.855411	-1.9311	8	-0.112938
PAGE2	0.000166122	0.00682709	0.518848	-0.850969	-1.92108	8	-0.191422
FLG	3.77184e-07	3.44864e-05	0.674963	-0.980891	-1.92104	5	-0.38681
BRS3	0.000108412	0.00482337	0.538434	-0.917304	-1.91971	6	-0.16162
FTH1P18	0.000125586	0.00541813	0.518848	-0.914557	-1.91396	6	-0.109907
MIR421	0.000127732	0.00548699	0.518848	-0.914274	-1.91337	6	-0.189548
LAIR2	0.000194351	0.00781009	0.518848	-0.847451	-1.91313	8	-0.140255
BIRC8	0.000198694	0.00795255	0.518848	-0.84693	-1.91196	8	-0.16183
SPATA8	0.000200866	0.00800731	0.518848	-0.846419	-1.9108	8	-0.118164
OR51T1	0.000138466	0.00588466	0.518848	-0.912755	-1.91019	6	-0.205207
OR2A2	0.0001492	0.00623448	0.518848	-0.911348	-1.90725	6	-0.148016
OR51A7	0.000164227	0.00677716	0.518848	-0.909427	-1.90323	6	-0.139891
OPN1LW	0.000200721	0.00800731	0.518848	-0.906452	-1.897	6	-0.156462
OR2AG2	0.000226524	0.0088531	0.518848	-0.904663	-1.89326	6	-0.196706
MAGEB17	3.71938e-06	0.000256522	0.627257	-0.96513	-1.89018	5	-0.169312
VSIG1	8.00472e-06	0.00050173	0.593325	-0.959087	-1.87834	5	-0.164268
MIR363	9.32779e-06	0.000566834	0.593325	-0.957716	-1.87565	5	-0.173888
LOC100132963	0.00011767	0.00516608	0.538434	-0.931324	-1.82397	5	-0.178488
POF1B	0.000150055	0.00625713	0.518848	-0.927915	-1.81729	5	-0.166294
SNORA36A	0.000173805	0.00709893	0.518848	-0.925335	-1.81224	5	-0.233559
OR10A4	0.000193236	0.00779673	0.518848	-0.922442	-1.80657	5	-0.175561
OR2M5	0.00024952	0.00951987	0.498493	-0.918288	-1.79844	5	-0.16147
RPA4	0.00024952	0.00951987	0.498493	-0.91819	-1.79824	5	-0.14199
AMPD1	0.000218059	0.00858962	0.518848	0.940676	1.87511	5	0.314727
LOC729609	0.000161482	0.00667771	0.518848	0.945167	1.88406	5	0.233823
LOC101927964	0.00014498	0.00612235	0.518848	0.946728	1.88717	5	0.586254
TAZ	1.19181e-05	0.000696635	0.593325	0.973862	1.94126	5	0.36958
VIM-AS1	0.000109177	0.00483583	0.538434	0.923178	1.94901	6	0.235489
PABPC1L2B	4.27666e-06	0.00028994	0.610527	0.979843	1.95318	5	0.376853
LAMP2	5.90184e-05	0.00278098	0.557332	0.930432	1.96432	6	0.234018
LOC100303728	5.09036e-07	4.45004e-05	0.659444	0.98747	1.96838	5	0.322194
FAM199X	1.00858e-07	1.06931e-05	0.704976	0.992565	1.97854	5	0.33508
CXorf26	4.44827e-06	0.000300552	0.610527	0.957309	2.02106	6	0.282316
BRWD3	0.000261328	0.00982791	0.498493	0.884223	2.02117	8	0.249742
PLXNA3	3.54471e-06	0.000245323	0.627257	0.958904	2.02443	6	0.315903
MIR718	3.47273e-06	0.000242023	0.627257	0.959153	2.02496	6	0.365372
MIR145	0.000228415	0.00890952	0.518848	0.887024	2.02758	8	0.191168
NCRNA00087	2.42913e-06	0.000177353	0.627257	0.962034	2.03104	6	0.275253
PRDX4	1.29812e-06	0.000101944	0.643552	0.966971	2.04146	6	0.217291
DKC1	9.34386e-05	0.00423277	0.538434	0.855662	2.06831	10	0.274492
USP27X	0.000255624	0.00972345	0.498493	0.886266	2.07111	9	0.184502
NCRNA00086	6.85773e-08	7.59379e-06	0.704976	0.981969	2.07312	6	0.281624
GDI1	2.43174e-05	0.00130998	0.57561	0.94122	2.0775	7	0.222707
THOC2	3.95793e-08	4.58659e-06	0.719513	0.984122	2.07767	6	0.317559
CXorf39	2.13221e-08	2.6397e-06	0.733762	0.986263	2.08219	6	0.300446
TAF9B	1.72071e-05	0.000960708	0.57561	0.944443	2.08462	7	0.190035
COX7B	1.42215e-05	0.000809897	0.593325	0.94627	2.08865	7	0.29829
GSPT1	0.000257689	0.00976474	0.498493	0.682866	2.09177	25	0.115993
IGSF1	5.5373e-05	0.00264675	0.557332	0.865842	2.09291	10	0.171039
NRK	5.47808e-05	0.00263742	0.557332	0.866282	2.09398	10	0.115902
RAB39B	1.01179e-05	0.000605613	0.593325	0.949064	2.09482	7	0.174392
TMEM204	0.000243505	0.00938788	0.518848	0.684013	2.09528	25	0.102155
VMA21	7.49482e-10	1.28704e-07	0.801216	0.99303	2.09648	6	0.370926
LOC401588	2.61649e-10	5.0146e-08	0.814036	0.994231	2.09901	6	0.336101
DCAF12L2	0.000236803	0.00916497	0.518848	0.777218	2.1065	14	0.102271
XKRX	0.000134198	0.00574	0.518848	0.845925	2.10703	11	0.14165
RBMX2	3.97799e-06	0.000271539	0.610527	0.956397	2.11101	7	0.261361
RNF128	0.000229804	0.0089462	0.518848	0.77901	2.11136	14	0.124527
GPC4	6.44621e-05	0.00300904	0.538434	0.905514	2.11609	9	0.220174
MORC4	9.40343e-06	0.000569693	0.593325	0.926258	2.11726	8	0.253431
ATP6AP2	5.67887e-05	0.00270146	0.557332	0.906751	2.11898	9	0.258983
MTCP1NB	0.000108224	0.00482337	0.538434	0.829636	2.12108	12	0.158716
SPIN3	7.53714e-06	0.00047844	0.610527	0.928672	2.12278	8	0.26502
SLC9A7	4.91385e-05	0.00243639	0.557332	0.909234	2.12479	9	0.219661
LANCL3	7.25002e-06	0.00046918	0.610527	0.929608	2.12492	8	0.194283
FAM50A	4.73731e-05	0.0023606	0.557332	0.90976	2.12602	9	0.237555
DOCK11	6.96431e-06	0.000453636	0.610527	0.930175	2.12621	8	0.21259
IRAK1	1.4379e-06	0.000111518	0.643552	0.963831	2.12741	7	0.361897
MAP7D3	0.000183144	0.00743467	0.518848	0.785431	2.12876	14	0.138287
USP51	4.14883e-05	0.00208824	0.557332	0.911489	2.13006	9	0.212499
SUV39H1	8.24087e-05	0.00376736	0.538434	0.856289	2.13284	11	0.149635
MMGT1	3.32289e-06	0.000233211	0.627257	0.936141	2.13985	8	0.259815
VBP1	0.000148149	0.00621663	0.518848	0.789701	2.14033	14	0.1209
NUDT10	0.000249325	0.00951987	0.498493	0.810846	2.14188	13	0.1102
CDC42EP3	0.000105341	0.00470777	0.538434	0.662742	2.14814	34	0.112737
RGAG4	0.000193746	0.00780149	0.518848	0.783224	2.15036	15	0.149897
CCDC22	1.41473e-05	0.00080798	0.593325	0.889842	2.15093	10	0.250615
THUMPD3	0.000181859	0.00741273	0.518848	0.784297	2.1533	15	0.101214
TCEAL2	1.23881e-05	0.000715709	0.593325	0.891378	2.15464	10	0.172824
KLHL15	0.000216795	0.00857374	0.518848	0.816847	2.15773	13	0.152135
HOXB2	7.68875e-05	0.00355574	0.538434	0.776192	2.1662	16	0.246551
POLA1	8.66566e-07	7.13735e-05	0.659444	0.948333	2.16772	8	0.257281
HDAC6	6.81817e-07	5.73417e-05	0.659444	0.950721	2.17318	8	0.221966
NHSL2	5.6745e-07	4.91757e-05	0.659444	0.951556	2.17509	8	0.276777
PLCE1	0.000202645	0.00806213	0.518848	0.729361	2.17837	22	0.108121
MTMR1	2.97188e-05	0.00157123	0.57561	0.852261	2.17892	12	0.184657
COMP	2.87389e-05	0.00152753	0.57561	0.875294	2.18018	11	0.167844
HPRT1	3.65496e-07	3.35718e-05	0.674963	0.955016	2.183	8	0.238184
FUNDC2	0.000144917	0.00612235	0.518848	0.827566	2.18605	13	0.172525
PDHA1	2.15914e-05	0.00117907	0.57561	0.878482	2.18812	11	0.127336
ZXDB	0.000131006	0.0056155	0.518848	0.828689	2.18901	13	0.164395
SPIN4	3.8778e-06	0.000265609	0.610527	0.937866	2.19169	9	0.186807
SH3BGRL	0.00012405	0.00537513	0.518848	0.829762	2.19185	13	0.139022
GABRQ	2.03628e-07	1.99937e-05	0.690132	0.959167	2.19248	8	0.278677
PIN4	2.03628e-07	1.99937e-05	0.690132	0.959303	2.19279	8	0.311768
MTCP1	5.22675e-05	0.00254097	0.557332	0.810648	2.1971	14	0.143838
INGX	1.38294e-07	1.42086e-05	0.690132	0.961608	2.19806	8	0.198817
BEX5	1.65287e-05	0.000930651	0.57561	0.882849	2.199	11	0.187651
TAF1	2.486e-06	0.000180185	0.627257	0.910214	2.20017	10	0.191833
WDR13	4.24718e-05	0.00212701	0.557332	0.788502	2.20055	16	0.110799
ADPRHL1	5.33967e-05	0.00258954	0.557332	0.689582	2.20189	31	0.147316
TSPAN7	8.50605e-08	9.21427e-06	0.704976	0.964433	2.20452	8	0.25946
TBC1D8B	1.72442e-06	0.000129743	0.643552	0.913673	2.20853	10	0.204809
YIPF6	1.73147e-06	0.000129743	0.643552	0.945241	2.20893	9	0.223449
ATRX	1.56999e-06	0.000120822	0.643552	0.946549	2.21199	9	0.25263
TSR2	1.1039e-05	0.000652907	0.593325	0.888597	2.21331	11	0.164246
PIM2	1.07427e-05	0.000639173	0.593325	0.889134	2.21465	11	0.230938
PTCHD1	3.26172e-08	3.8698e-06	0.719513	0.970034	2.21732	8	0.276097
TMSB15B	8.81362e-06	0.000542201	0.593325	0.868581	2.22064	12	0.123063
PRRG1	8.52227e-06	0.000527534	0.593325	0.868935	2.22155	12	0.146557
MED12	9.26095e-06	0.000564493	0.593325	0.892501	2.22304	11	0.16008
CXorf40A	1.00216e-06	8.11993e-05	0.643552	0.920209	2.22433	10	0.217164
HMGB4	8.37192e-06	0.000519841	0.593325	0.893278	2.22497	11	0.243209
LAS1L	9.11877e-07	7.44899e-05	0.659444	0.921041	2.22634	10	0.258662
GRIPAP1	6.24392e-07	5.34136e-05	0.659444	0.9243	2.23422	10	0.214347
KIAA1644	2.14313e-05	0.00117354	0.57561	0.800739	2.2347	16	0.147131
SYP	2.86491e-07	2.69356e-05	0.674963	0.957192	2.23686	9	0.273127
FAM127C	4.67508e-06	0.00031375	0.610527	0.8778	2.24421	12	0.173357
DYNLT3	4.08999e-07	3.68876e-05	0.674963	0.928624	2.24467	10	0.255804
TCEAL1	3.95589e-07	3.58404e-05	0.674963	0.92883	2.24517	10	0.180711
TLE1	3.79678e-06	0.000260957	0.627257	0.903052	2.24932	11	0.105309
CA5B	1.57364e-05	0.000891073	0.57561	0.806183	2.24989	16	0.192985
KIF4A	1.65229e-05	0.000930651	0.57561	0.830854	2.25187	14	0.164996
PCSK1N	2.90945e-10	5.52296e-08	0.814036	0.985324	2.25227	8	0.335918
FAM65C	6.72524e-05	0.00313195	0.538434	0.778635	2.25458	20	0.184719
TMEM47	6.43236e-08	7.24349e-06	0.704976	0.96553	2.25634	9	0.236013
HDX	1.45404e-05	0.000825696	0.593325	0.808635	2.25674	16	0.11903
PHKA2	2.35605e-05	0.00127611	0.57561	0.855016	2.25856	13	0.148898
BEX1	3.0473e-06	0.000216152	0.627257	0.884594	2.26158	12	0.193136
BRCC3	1.2788e-07	1.33451e-05	0.690132	0.93713	2.26523	10	0.266628
ARMCX1	2.7588e-06	0.0001978	0.627257	0.886959	2.26763	12	0.141051
PRPS2	2.72274e-06	0.000195919	0.627257	0.887354	2.26864	12	0.246598
LOC100130522	9.57148e-08	1.02021e-05	0.704976	0.939043	2.26985	10	0.316182
ARHGEF9	2.97188e-05	0.00157123	0.57561	0.82732	2.27142	15	0.145519
MCTS1	4.22335e-05	0.0021204	0.557332	0.807009	2.27747	17	0.159171
ANKRD58	1.04939e-06	8.43404e-05	0.643552	0.914994	2.27906	11	0.21878
KIAA2022	1.26562e-05	0.000729088	0.593325	0.805896	2.28353	18	0.162839
ZC4H2	1.5341e-06	0.000118518	0.643552	0.894304	2.28641	12	0.141371
TMSB15A	2.61594e-08	3.14101e-06	0.733762	0.946438	2.28773	10	0.253544
NEK6	7.7127e-06	0.00048803	0.593325	0.64867	2.28808	46	0.125345
MGST1	3.22083e-05	0.00167181	0.557332	0.798806	2.28811	19	0.152076
ZCCHC12	6.40157e-07	5.45282e-05	0.659444	0.920146	2.2919	11	0.22698
HMGN5	3.16843e-05	0.00164891	0.557332	0.792179	2.29379	20	0.12093
ZBTB33	6.92967e-10	1.2116e-07	0.801216	0.98262	2.29628	9	0.355143
ELF4	1.69503e-05	0.000951699	0.57561	0.763902	2.29863	23	0.140977
CASK	4.40485e-07	3.91953e-05	0.674963	0.923178	2.29945	11	0.296208
BHLHB9	1.01675e-05	0.000606764	0.593325	0.783191	2.29993	21	0.17327
NONO	7.88602e-06	0.000497418	0.593325	0.870982	2.30073	13	0.16799
EMD	3.07619e-10	5.78441e-08	0.814036	0.984587	2.30088	9	0.38692
TMEM185A	7.50599e-06	0.000477986	0.610527	0.85003	2.30384	14	0.135902
DNASE1L1	8.34147e-06	0.000519569	0.593325	0.740109	2.30798	28	0.14679
RRAGB	6.54353e-09	8.69505e-07	0.761461	0.954929	2.30826	10	0.236471
FAM127A	6.40792e-09	8.57199e-07	0.761461	0.955262	2.30906	10	0.284556
CSTF2	1e-10	2.05485e-08	NA	0.988175	2.30926	9	0.304213
CCDC160	6.79326e-06	0.000443945	0.610527	0.852354	2.31014	14	0.171285
SLC16A2	1e-10	2.05485e-08	NA	0.989161	2.31157	9	0.291691
WDR44	1e-10	2.05485e-08	NA	0.989353	2.31202	9	0.336769
ZMYND8	2.92066e-06	0.000208655	0.627257	0.702166	2.31586	35	0.103185
MID2	2.58094e-09	3.83906e-07	0.774939	0.960262	2.32115	10	0.292719
RPS6KA3	1e-10	2.05485e-08	NA	0.994138	2.3232	9	0.338626
BEX2	2.10862e-09	3.28352e-07	0.774939	0.961159	2.32331	10	0.179187
SPIN2B	2.07488e-09	3.25642e-07	0.774939	0.961415	2.32393	10	0.230067
ACOT9	3.22025e-07	2.99934e-05	0.674963	0.909066	2.32415	12	0.222229
SLC25A43	7.3254e-08	7.97868e-06	0.704976	0.934558	2.32779	11	0.274175
LOC100272228	1e-10	2.05485e-08	NA	0.996217	2.32806	9	0.367163
SRPX	6.98989e-08	7.69737e-06	0.704976	0.934902	2.32865	11	0.302866
ARX	2.42075e-07	2.31973e-05	0.674963	0.911903	2.3314	12	0.151244
MBTPS2	6.20704e-08	7.02947e-06	0.704976	0.936086	2.3316	11	0.197894
CHST7	2.33192e-07	2.2563e-05	0.690132	0.912256	2.3323	12	0.255411
BEX4	2.33192e-07	2.2563e-05	0.690132	0.912448	2.3328	12	0.254989
PHKA1	8.47702e-10	1.4319e-07	0.801216	0.965131	2.33291	10	0.25937
GAB3	7.50254e-06	0.000477986	0.610527	0.850204	2.33425	15	0.202985
FGD1	3.02602e-06	0.00021541	0.627257	0.862007	2.3363	14	0.233497
TFE3	1.95218e-06	0.00014465	0.627257	0.887193	2.34355	13	0.209796
ERCC6L	1.60229e-10	3.19369e-08	0.826657	0.971524	2.34837	10	0.280868
PNCK	8.11943e-06	0.000507324	0.593325	0.819985	2.34878	19	0.153351
NKRF	1.92888e-06	0.000143457	0.627257	0.867824	2.35207	14	0.192655
ARMCX3	8.64974e-06	0.000533767	0.593325	0.83382	2.35314	17	0.171052
SAT1	1.12263e-08	1.45301e-06	0.74774	0.94758	2.36023	11	0.295011
RPS6KA6	8.74693e-09	1.1546e-06	0.74774	0.949187	2.36423	11	0.290827
CHIC1	9.18791e-07	7.47483e-05	0.659444	0.89514	2.36454	13	0.192504
SLC9A6	1e-10	2.05485e-08	NA	0.978556	2.36537	10	0.310911
ARMCX5	5.27714e-06	0.000350613	0.610527	0.826107	2.36631	19	0.181969
FMR1	1e-10	2.05485e-08	NA	0.979197	2.36692	10	0.330956
ZIC3	4.13038e-08	4.75877e-06	0.719513	0.926417	2.36851	12	0.167518
APOO	5.44852e-09	7.54166e-07	0.761461	0.951635	2.37033	11	0.254912
ARAF	3.74743e-08	4.36806e-06	0.719513	0.927746	2.37191	12	0.236035
FOXO4	4.35198e-09	6.19597e-07	0.761461	0.952812	2.37326	11	0.157379
SHROOM4	1.11818e-06	8.95085e-05	0.643552	0.875882	2.37391	14	0.195337
APEX2	1e-10	2.05485e-08	NA	0.9822	2.37417	10	0.304826
BCORL1	5.05206e-06	0.000337911	0.610527	0.842254	2.37694	17	0.230107
PDK3	1e-10	2.05485e-08	NA	0.983505	2.37733	10	0.325019
TRMT2B	2.4703e-06	0.000179701	0.627257	0.866181	2.37812	15	0.148137
MST4	2.36989e-09	3.57853e-07	0.774939	0.956156	2.38159	11	0.238233
PLP2	2.19113e-08	2.66303e-06	0.733762	0.933181	2.3858	12	0.275956
UBE2A	1.73147e-06	0.000129743	0.643552	0.869378	2.38689	15	0.147916
ZNF711	1e-10	2.05485e-08	NA	0.987865	2.38787	10	0.281112
IGBP1	3.79073e-07	3.45008e-05	0.674963	0.904483	2.38922	13	0.233157
TBC1D25	1.40179e-08	1.79106e-06	0.74774	0.935934	2.39284	12	0.303153
RLIM	9.07674e-10	1.50765e-07	0.801216	0.96132	2.39445	11	0.248856
MAP3K15	7.55485e-10	1.28704e-07	0.801216	0.962052	2.39628	11	0.332856
NR0B1	6.10371e-07	5.26663e-05	0.659444	0.845826	2.39667	18	0.220561
ZNF182	2.79432e-07	2.65221e-05	0.674963	0.907452	2.39707	13	0.209983
MAOA	3.50216e-06	0.000243223	0.627257	0.828305	2.3984	20	0.124967
NKAP	1.02247e-08	1.34078e-06	0.74774	0.93836	2.39905	12	0.269821
PSMD10	4.60048e-10	8.49044e-08	0.814036	0.963925	2.40094	11	0.230566
FAM122C	1.21114e-06	9.57953e-05	0.643552	0.742821	2.4024	33	0.124943
GK	1.88905e-07	1.87326e-05	0.690132	0.861358	2.40388	16	0.127746
TSPYL2	6.16531e-09	8.30317e-07	0.761461	0.942054	2.40849	12	0.303797
NSDHL	1.61266e-06	0.000122686	0.643552	0.842015	2.41188	19	0.133139
RPL36A	3.11677e-07	2.9166e-05	0.674963	0.890673	2.414	14	0.175929
RPL39	3.40275e-09	4.8794e-07	0.774939	0.945959	2.41847	12	0.251229
PHF6	2.86636e-09	4.23202e-07	0.774939	0.946845	2.42074	12	0.242874
CXorf41	2.39702e-09	3.59229e-07	0.774939	0.947875	2.42337	12	0.285765
LAGE3	2.16235e-09	3.31538e-07	0.774939	0.948709	2.4255	12	0.291876
DLG3	2.53797e-07	2.42042e-05	0.674963	0.735676	2.42639	35	0.144247
SPACA5	4.5976e-07	4.07286e-05	0.674963	0.885228	2.43041	15	0.177439
PIGA	7.03508e-08	7.70457e-06	0.704976	0.872599	2.43525	16	0.190469
HDAC8	1.52904e-07	1.55494e-05	0.690132	0.898782	2.43598	14	0.160288
POU3F4	1.37722e-07	1.42086e-05	0.690132	0.89955	2.43806	14	0.164905
OPHN1	1e-10	2.05485e-08	NA	0.979346	2.43935	11	0.275809
MCART6	1.62457e-07	1.62719e-05	0.690132	0.860911	2.43941	18	0.144238
UTP14A	1e-10	2.05485e-08	NA	0.980263	2.44164	11	0.373191
MORF4L2	8.92958e-07	7.32446e-05	0.659444	0.818282	2.44395	22	0.135578
UBQLN2	5.51886e-10	9.91008e-08	0.801216	0.956113	2.44443	12	0.203444
SYN1	5.51886e-10	9.91008e-08	0.801216	0.95617	2.44458	12	0.324065
MAGEH1	1.57964e-08	1.99274e-06	0.733762	0.927734	2.45064	13	0.252997
ZNF81	2.37633e-07	2.28817e-05	0.690132	0.892725	2.45099	15	0.143212
HCCS	6.85228e-08	7.59379e-06	0.704976	0.905214	2.45341	14	0.178685
MPP1	6.60327e-07	5.6007e-05	0.659444	0.848169	2.45592	20	0.165363
PPP1R3F	3.22024e-08	3.84346e-06	0.719513	0.880929	2.4585	16	0.26089
CXorf57	1.06332e-08	1.38524e-06	0.74774	0.9309	2.45901	13	0.169521
PRAF2	1.01705e-10	2.06855e-08	0.839089	0.962563	2.46092	12	0.310618
BGN	2.15949e-08	2.64608e-06	0.733762	0.884321	2.46796	16	0.206911
LDOC1	1e-10	2.05485e-08	NA	0.966494	2.47097	12	0.313135
NUP62CL	4.22409e-07	3.783e-05	0.674963	0.85353	2.47144	20	0.161883
HAUS7	3.30193e-08	3.89432e-06	0.719513	0.912272	2.47254	14	0.222069
SLC10A3	1e-10	2.05485e-08	NA	0.993048	2.47348	11	0.325395
SCML1	3.41951e-07	3.17012e-05	0.674963	0.856088	2.47885	20	0.180719
MAGT1	1e-10	2.05485e-08	NA	0.97005	2.48007	12	0.29226
PGRMC1	1e-10	2.05485e-08	NA	0.972163	2.48547	12	0.241918
SMS	1.91288e-09	3.026e-07	0.774939	0.941974	2.48826	13	0.264992
SLITRK2	1.25749e-07	1.31917e-05	0.690132	0.813241	2.49114	25	0.126448
ATG4A	1e-10	2.05485e-08	NA	0.976222	2.49584	12	0.243817
PRICKLE3	1e-10	2.05485e-08	NA	0.978497	2.50166	12	0.260316
DACH2	5.96658e-09	8.0902e-07	0.761461	0.896556	2.50211	16	0.167821
FLJ30058	1.51361e-07	1.54714e-05	0.690132	0.837957	2.50271	22	0.179235
LMO3	1.37543e-07	1.42086e-05	0.690132	0.705537	2.50387	47	0.106185
KLF8	2.16392e-08	2.64608e-06	0.733762	0.912311	2.50477	15	0.227984
CETN2	4.73532e-10	8.65912e-08	0.801216	0.949762	2.50883	13	0.222736
SNX12	2.15466e-10	4.21046e-08	0.826657	0.953856	2.51965	13	0.180687
RAP2C	3.29169e-09	4.75435e-07	0.774939	0.891282	2.52547	18	0.211236
SCML2	2.31955e-09	3.52925e-07	0.774939	0.931838	2.52557	14	0.200884
FAM120C	1.15219e-10	2.31974e-08	0.839089	0.956905	2.5277	13	0.313023
MOSPD2	1.4941e-09	2.40164e-07	0.788187	0.90623	2.52911	16	0.232344
PGK1	1e-10	2.05485e-08	NA	0.959184	2.53372	13	0.277321
ESX1	1.4651e-09	2.37417e-07	0.788187	0.934998	2.53413	14	0.247143
ELK1	1.10137e-09	1.79938e-07	0.788187	0.909101	2.53712	16	0.256163
PDZD11	9.24901e-10	1.52356e-07	0.801216	0.937228	2.54018	14	0.234734
UPF3B	6.63792e-10	1.17086e-07	0.801216	0.93928	2.54574	14	0.230894
MOSPD1	7.26387e-10	1.25899e-07	0.801216	0.912326	2.54612	16	0.162336
GPC3	6.39358e-10	1.13783e-07	0.801216	0.939536	2.54643	14	0.26252
ZNF673	1e-10	2.05485e-08	NA	0.965603	2.55068	13	0.216545
GPRASP2	5.74016e-09	7.89054e-07	0.761461	0.905322	2.55493	17	0.234527
RBM3	4.48778e-09	6.344e-07	0.761461	0.907497	2.56106	17	0.23441
OGT	1e-10	2.05485e-08	NA	0.970916	2.56471	13	0.273828
MECP2	2.05053e-10	4.04666e-08	0.826657	0.919138	2.56513	16	0.219848
CNKSR2	1e-10	2.05485e-08	NA	0.94982	2.5743	14	0.263631
MAGED2	4.35702e-10	8.11627e-08	0.814036	0.939407	2.57916	15	0.26501
HNRNPH2	1e-10	2.05485e-08	NA	0.924559	2.58026	16	0.228129
C1GALT1C1	1e-10	2.05485e-08	NA	0.924835	2.58103	16	0.214855
TIMM8A	1e-10	2.05485e-08	NA	0.925219	2.5821	16	0.151703
FAM123B	1e-10	2.05485e-08	NA	0.953457	2.58416	14	0.232813
GLA	2.45684e-10	4.75434e-08	0.814036	0.942355	2.58725	15	0.225544
CLCN5	3.1548e-09	4.58988e-07	0.774939	0.831495	2.59296	28	0.161575
CXorf58	1e-10	2.05485e-08	NA	0.958715	2.59841	14	0.272586
FAM127B	1e-10	2.05485e-08	NA	0.984087	2.5995	13	0.256261
ZNF275	1e-10	2.05485e-08	NA	0.984726	2.60119	13	0.383848
DGKK	1e-10	2.05485e-08	NA	0.985858	2.60418	13	0.251258
SLITRK4	3.13508e-09	4.58988e-07	0.774939	0.865501	2.60435	23	0.160992
NDUFA1	1e-10	2.05485e-08	NA	0.986233	2.60517	13	0.285666
ZNF674	1e-10	2.05485e-08	NA	0.933836	2.60615	16	0.30377
RP2	1e-10	2.05485e-08	NA	0.9906	2.61671	13	0.331081
MAP3K7IP3	1e-10	2.05485e-08	NA	0.939336	2.6215	16	0.189431
UXT	1e-10	2.05485e-08	NA	0.967479	2.62217	14	0.248821
CXorf40B	1e-10	2.05485e-08	NA	0.942205	2.6295	16	0.316747
IL1RAPL2	1e-10	2.05485e-08	NA	0.920997	2.63812	19	0.165326
ZNF41	1e-10	2.05485e-08	NA	0.931169	2.6385	18	0.227988
PHF8	1e-10	2.05485e-08	NA	0.963269	2.64467	15	0.252512
EDA	1e-10	2.05485e-08	NA	0.964771	2.6488	15	0.313737
FAM3A	1e-10	2.05485e-08	NA	0.977471	2.64925	14	0.323077
FAM104B	1e-10	2.05485e-08	NA	0.938826	2.64948	17	0.249866
GPR101	1e-10	2.05485e-08	NA	0.940085	2.65303	17	0.21957
MID1IP1	8.83091e-10	1.47914e-07	0.801216	0.873106	2.65576	24	0.164428
PORCN	1e-10	2.05485e-08	NA	0.947381	2.67362	17	0.280917
FANCB	1e-10	2.05485e-08	NA	0.95033	2.68194	17	0.254538
STAG2	1e-10	2.05485e-08	NA	0.893692	2.68917	23	0.228803
RPL10	1e-10	2.05485e-08	NA	0.993263	2.69205	14	0.365916
SLC35A2	1e-10	2.05485e-08	NA	0.982804	2.69831	15	0.297952
FLNA	1e-10	2.05485e-08	NA	0.952292	2.69835	18	0.249341
FAM155B	1e-10	2.05485e-08	NA	0.99607	2.69966	14	0.335839
SLC25A14	1e-10	2.05485e-08	NA	0.970586	2.70871	16	0.251494
GPRASP1	1e-10	2.05485e-08	NA	0.95987	2.70887	17	0.258496
TIMM17B	1e-10	2.05485e-08	NA	0.948908	2.71806	19	0.275841
IDH3G	1e-10	2.05485e-08	NA	0.965386	2.72443	17	0.280261
SSR4	1e-10	2.05485e-08	NA	0.951847	2.72648	19	0.261784
HTATSF1	1e-10	2.05485e-08	NA	0.966877	2.73967	18	0.310402
ZNF75D	1e-10	2.05485e-08	NA	0.852051	2.74174	32	0.171133
FTSJ1	1e-10	2.05485e-08	NA	0.960359	2.75087	19	0.225586
HMGB3	1e-10	2.05485e-08	NA	0.937453	2.75295	21	0.251724
GNL3L	1e-10	2.05485e-08	NA	0.976043	2.75451	17	0.345141
EFNB1	1e-10	2.05485e-08	NA	0.901626	2.76188	25	0.228375
PCDH19	1e-10	2.05485e-08	NA	0.92545	2.76402	22	0.226136
LONRF3	1e-10	2.05485e-08	NA	0.992517	2.76991	16	0.358935
SOX3	1e-10	2.05485e-08	NA	0.959849	2.77929	20	0.278762
XIAP	1e-10	2.05485e-08	NA	0.915715	2.80504	25	0.164849
RNF113A	1e-10	2.05485e-08	NA	0.990672	2.8071	18	0.3054
ACSL4	1e-10	2.05485e-08	NA	0.926727	2.81886	24	0.225063
ZDHHC9	1e-10	2.05485e-08	NA	0.990287	2.83659	19	0.290839
MSL3	1e-10	2.05485e-08	NA	0.951271	2.84114	22	0.273014
IKBKG	1e-10	2.05485e-08	NA	0.850824	2.85655	38	0.186778
ZMYM3	1e-10	2.05485e-08	NA	0.95024	2.85933	23	0.253361
NDUFB11	1e-10	2.05485e-08	NA	0.990035	2.8667	20	0.350551
HUWE1	1e-10	2.05485e-08	NA	0.9541	2.87094	23	0.251637
RNF5P1	1e-10	2.05485e-08	NA	0.899198	2.87122	31	0.131999
ABCD1	1e-10	2.05485e-08	NA	0.942711	2.88773	25	0.291078
OTUD5	1e-10	2.05485e-08	NA	0.943626	2.89054	25	0.286107
DUSP9	1e-10	2.05485e-08	NA	0.968634	2.893	22	0.296999
RBM10	1e-10	2.05485e-08	NA	0.971025	2.90014	22	0.34562
ZNF449	1e-10	2.05485e-08	NA	0.990879	2.90984	21	0.298395
AGPAT1	1e-10	2.05485e-08	NA	0.797585	2.91194	56	0.106953
BCAP31	1e-10	2.05485e-08	NA	0.943312	2.92979	26	0.289375
TSC22D3	1e-10	2.05485e-08	NA	0.921661	2.93509	30	0.215171
G6PD	1e-10	2.05485e-08	NA	0.975802	2.93625	23	0.359722
PQBP1	1e-10	2.05485e-08	NA	0.961796	2.9872	26	0.29228
WDR45	1e-10	2.05485e-08	NA	0.966148	3.00072	26	0.277247
RNF5	1e-10	2.05485e-08	NA	0.950272	3.0262	30	0.148997
FGF13	1e-10	2.05485e-08	NA	0.859331	3.13127	54	0.150964

## Sheet: FCvsMC_CGI
	pval	padj	log2err	ES	NES	size	dif_beta
chr6:101846766-101847135	1e-10	4.35517e-08	NA	-0.969887	-2.83503	21	-0.440006
chr11:1892037-1892556	1e-10	4.35517e-08	NA	-0.853216	-2.72826	28	-0.258726
chrX:48684837-48686064	1e-10	4.35517e-08	NA	-0.93937	-2.66412	19	-0.184017
chrX:39864525-39869106	1e-10	4.35517e-08	NA	-0.879717	-2.61438	22	-0.225177
chrX:152710204-152710814	1.07724e-10	4.61204e-08	0.839089	-0.872403	-2.53475	20	-0.156215
chrX:152612775-152613464	1e-10	4.35517e-08	NA	-0.963091	-2.51642	14	-0.16995
chrX:34961430-34961705	1.12241e-10	4.6694e-08	0.839089	-0.93028	-2.43069	14	-0.199222
chr7:158217851-158220709	1.25296e-07	2.06862e-05	0.690132	-0.802726	-2.34641	21	-0.108847
chrX:147062671-147062917	2.04828e-08	4.38471e-06	0.733762	-0.91295	-2.32976	12	-0.194128
chrX:153561035-153561361	3.75787e-08	7.35844e-06	0.719513	-0.899555	-2.32802	13	-0.16741
chrX:40010919-40016203	1.81757e-07	2.81668e-05	0.690132	-0.842494	-2.32338	17	-0.146535
chrX:10094050-10094406	4.19847e-08	7.97393e-06	0.719513	-0.870558	-2.3159	15	-0.158962
chrX:42637008-42637383	1e-10	4.35517e-08	NA	-0.978978	-2.31585	9	-0.318177
chrX:68060178-68060558	4.79469e-08	8.9714e-06	0.719513	-0.869971	-2.31434	15	-0.160213
chr10:7213842-7214103	3.6311e-08	7.16575e-06	0.719513	-0.884962	-2.31228	14	-0.140209
chr11:133230884-133231645	2.94983e-07	4.35747e-05	0.674963	-0.837784	-2.31039	17	-0.139959
chr1:4771652-4772545	8.24396e-08	1.44613e-05	0.704976	-0.89201	-2.30849	13	-0.196279
chrX:123466685-123467197	5.55164e-10	1.75293e-07	0.801216	-0.958119	-2.3067	10	-0.255343
chr17:71431621-71431878	4.42153e-08	8.33492e-06	0.719513	-0.882019	-2.30459	14	-0.173043
chrX:34148740-34148957	1.43033e-09	4.15289e-07	0.788187	-0.953569	-2.29575	10	-0.19798
chr10:133508354-133508591	2.21352e-07	3.34812e-05	0.690132	-0.883203	-2.2857	13	-0.172532
chr15:100533145-100533372	1e-10	4.35517e-08	NA	-0.984168	-2.24699	8	-0.236818
chr15:24920613-24921252	1.95452e-06	0.000224414	0.627257	-0.771747	-2.24229	20	-0.119205
chrX:152686121-152687199	3.22386e-06	0.000337903	0.627257	-0.740339	-2.24116	24	-0.117527
chr17:99719-100301	2.55981e-06	0.000282195	0.627257	-0.766367	-2.24013	21	-0.132218
chr7:155898140-155898386	5.76414e-07	7.87038e-05	0.659444	-0.854915	-2.23377	14	-0.144576
chrY:21154603-21155040	1.12117e-07	1.88804e-05	0.704976	-0.92175	-2.21914	10	-0.228614
chrX:130929933-130930183	5.95246e-09	1.47411e-06	0.761461	-0.970886	-2.21666	8	-0.229189
chr7:157320462-157320669	2.93426e-06	0.000313257	0.627257	-0.803628	-2.21619	17	-0.119828
chrX:30265172-30265555	3.06115e-06	0.000324893	0.627257	-0.803102	-2.21474	17	-0.124345
chr15:27786718-27787060	3.41102e-06	0.000350254	0.627257	-0.801587	-2.21057	17	-0.124162
chr7:157980786-157981462	1.6284e-06	0.000192126	0.643552	-0.842762	-2.20201	14	-0.127179
chr10:1284151-1284422	1.74501e-06	0.000204069	0.643552	-0.806141	-2.18971	16	-0.11333
chrX:69282384-69283285	2.30909e-06	0.000257312	0.627257	-0.821303	-2.18487	15	-0.137795
chr6:1381743-1385211	6.23897e-06	0.000592468	0.610527	-0.776909	-2.17518	18	-0.194473
chr14:106321750-106322002	5.74894e-06	0.000550069	0.610527	-0.766656	-2.17429	19	-0.106216
chr8:1113058-1114073	8.02387e-06	0.000726462	0.593325	-0.748305	-2.17418	20	-0.105973
chr2:31805293-31806403	3.56726e-06	0.000360875	0.627257	-0.831149	-2.17167	14	-0.178635
chr13:112669248-112670289	4.94992e-06	0.000482761	0.610527	-0.849817	-2.16865	12	-0.145599
chr3:77147167-77147399	3.76362e-06	0.000377258	0.627257	-0.829423	-2.16716	14	-0.193441
chr7:157494510-157494739	3.58773e-06	0.00036106	0.627257	-0.812694	-2.16197	15	-0.1371
chr13:26042693-26043486	1.63528e-06	0.000192126	0.643552	-0.896325	-2.15793	10	-0.111033
chr7:157524157-157526741	9.20459e-06	0.000815818	0.593325	-0.759692	-2.15454	19	-0.130379
chrX:124453902-124454150	2.25906e-06	0.000254749	0.627257	-0.872265	-2.14876	11	-0.119715
chrX:9912585-9912968	1.04377e-06	0.000132491	0.643552	-0.906209	-2.14371	9	-0.200713
chr13:112691292-112691533	3.42984e-06	0.00035076	0.627257	-0.867935	-2.13809	11	-0.119097
chr14:62217725-62218077	1.27921e-06	0.000158396	0.643552	-0.902302	-2.13447	9	-0.133896
chr7:53103275-53103801	1.1511e-05	0.000999201	0.593325	-0.815528	-2.13086	14	-0.106285
chr10:131638564-131638840	1.43919e-05	0.00120777	0.593325	-0.833741	-2.12762	12	-0.166226
chr5:140553681-140554637	2.75855e-05	0.0020081	0.57561	-0.726441	-2.12343	21	-0.119821
chr7:157951254-157951800	1.66947e-05	0.00135598	0.57561	-0.820421	-2.12322	13	-0.10335
chr14:106938196-106938818	1.29581e-05	0.00110581	0.593325	-0.812419	-2.12273	14	-0.114721
chr10:1219146-1219427	6.34555e-06	0.000598092	0.610527	-0.880413	-2.11962	10	-0.101491
chr3:46874892-46875769	3.33885e-05	0.00237576	0.557332	-0.766414	-2.11357	17	-0.101826
chrX:108867762-108868486	7.28746e-06	0.000666961	0.610527	-0.856974	-2.11109	11	-0.152967
chr10:131666016-131666315	2.54669e-05	0.00188097	0.57561	-0.753066	-2.10842	18	-0.114778
chrX:47039345-47039571	3.45558e-06	0.000351968	0.627257	-0.890504	-2.10656	9	-0.195851
chr19:53794411-53794732	1.09225e-05	0.000954677	0.593325	-0.874459	-2.10529	10	-0.174116
chr8:58192499-58192884	2.23424e-05	0.00171299	0.57561	-0.805036	-2.10344	14	-0.104824
chrX:149930696-149930908	3.57161e-06	0.000360875	0.627257	-0.920963	-2.10268	8	-0.233672
chrX:5811007-5811304	4.21642e-06	0.000417674	0.610527	-0.88819	-2.10108	9	-0.153469
chr7:157409846-157410241	2.77419e-05	0.00201368	0.57561	-0.811447	-2.1	13	-0.10259
chrX:9863527-9863822	1.47589e-05	0.00123447	0.593325	-0.78844	-2.09745	15	-0.146302
chrX:24380305-24380666	1.51173e-05	0.00125413	0.593325	-0.869627	-2.09366	10	-0.139328
chrX:152162552-152162842	5.4622e-05	0.00361192	0.557332	-0.758644	-2.09214	17	-0.109473
chr2:119602616-119604486	3.66052e-05	0.00256135	0.557332	-0.818839	-2.0896	12	-0.353496
chr6:152128822-152129771	2.69275e-05	0.00197156	0.57561	-0.595358	-2.08761	43	-0.106326
chr2:234652246-234652720	1.80093e-05	0.00144417	0.57561	-0.866231	-2.08548	10	-0.160214
chr17:46607804-46608390	2.22047e-05	0.00171299	0.57561	-0.781994	-2.0803	15	-0.195928
chr10:1741424-1744125	1.86054e-05	0.00147327	0.57561	-0.844132	-2.07946	11	-0.126722
chr21:40760626-40760829	2.35343e-05	0.00176402	0.57561	-0.781529	-2.07906	15	-0.135496
chrX:40005040-40007066	4.68443e-05	0.00317235	0.557332	-0.814509	-2.07855	12	-0.153564
chr1:20569455-20569817	9.11166e-06	0.000810424	0.593325	-0.878275	-2.07763	9	-0.158446
chrX:103267755-103268449	9.32815e-05	0.00563706	0.538434	-0.736563	-2.06222	18	-0.108542
chr8:1245671-1246464	2.37863e-05	0.00177764	0.57561	-0.758866	-2.0613	16	-0.12264
chr2:81421204-81422532	2.58659e-05	0.00190488	0.57561	-0.758105	-2.05923	16	-0.11373
chr1:248020330-248021252	0.000108206	0.00631204	0.538434	-0.734208	-2.05562	18	-0.110078
chr12:25348039-25348399	5.67127e-05	0.00373063	0.557332	-0.724684	-2.05525	19	-0.127281
chr10:1252141-1252505	2.84758e-05	0.00205514	0.57561	-0.756113	-2.05382	16	-0.109935
chr7:158037708-158038048	6.63693e-05	0.00425505	0.538434	-0.804653	-2.0534	12	-0.116725
chr7:157453774-157454208	6.35524e-05	0.00411217	0.538434	-0.784674	-2.05024	14	-0.118948
chr15:28015346-28015795	3.58033e-05	0.0025122	0.557332	-0.831317	-2.04789	11	-0.175509
chrX:34165064-34165389	9.5602e-06	0.000844373	0.593325	-0.935976	-2.0433	7	-0.170719
chr1:4832351-4832553	8.69485e-05	0.00529234	0.538434	-0.800179	-2.04198	12	-0.196372
chrX:153038781-153039023	7.63694e-05	0.00477498	0.538434	-0.781408	-2.0417	14	-0.10725
chr16:31382926-31383139	8.97427e-05	0.00543621	0.538434	-0.787543	-2.03813	13	-0.107484
chr1:228509553-228509763	2.32664e-05	0.00175435	0.57561	-0.892404	-2.03748	8	-0.117452
chr8:145747509-145748682	2.48261e-05	0.00183972	0.57561	-0.891159	-2.03464	8	-0.169832
chr8:1105083-1105435	0.000157878	0.00832567	0.518848	-0.737126	-2.0328	17	-0.100293
chrX:73325164-73325522	1.50321e-05	0.00125317	0.593325	-0.93107	-2.0326	7	-0.197886
chrX:102192185-102192566	9.50529e-05	0.00571675	0.538434	-0.784478	-2.0302	13	-0.111459
chr5:3188099-3188375	3.47484e-05	0.00245494	0.557332	-0.857937	-2.02952	9	-0.13611
chr7:158103336-158103601	3.52631e-05	0.00248119	0.557332	-0.857503	-2.02849	9	-0.104523
chrX:12601482-12601832	5.70355e-05	0.00374212	0.557332	-0.822754	-2.02679	11	-0.149919
chrX:134429630-134429854	3.93814e-05	0.00274042	0.557332	-0.856117	-2.02521	9	-0.14567
chr6:166140001-166140293	7.38123e-05	0.00465202	0.538434	-0.840594	-2.02376	10	-0.148601
chrX:49019048-49019334	8.12465e-05	0.00501781	0.538434	-0.839473	-2.02106	10	-0.103157
chrX:5821102-5821699	2.26133e-05	0.00172052	0.57561	-0.925174	-2.01972	7	-0.183292
chr10:7409558-7409784	4.36276e-05	0.00299466	0.557332	-0.882756	-2.01545	8	-0.171324
chrX:70823513-70824103	8.90173e-05	0.00540523	0.538434	-0.817938	-2.01493	11	-0.130769
chr7:94953769-94953971	0.000149939	0.00802426	0.518848	-0.788595	-2.01242	12	-0.140835
chr6:156718071-156718547	6.25974e-05	0.00406481	0.538434	-0.849541	-2.00966	9	-0.184456
chr8:983687-986272	6.46667e-05	0.00415755	0.538434	-0.849273	-2.00902	9	-0.113802
chr7:158060894-158061100	9.72176e-05	0.00583306	0.538434	-0.754983	-2.00844	15	-0.103829
chr18:76693917-76694195	3.33651e-05	0.00237576	0.557332	-0.919848	-2.0081	7	-0.113448
chr6:168956417-168957200	0.000100744	0.00593192	0.538434	-0.814797	-2.00719	11	-0.117434
chr18:76486313-76486864	6.88053e-05	0.00438894	0.538434	-0.848038	-2.0061	9	-0.109191
chrX:9733154-9734064	0.000170667	0.00874451	0.518848	-0.766078	-2.00165	14	-0.180411
chr6:163570162-163570814	8.22557e-05	0.00506775	0.538434	-0.84581	-2.00083	9	-0.14354
chr17:74878245-74878455	0.000125347	0.00704943	0.518848	-0.811326	-1.99864	11	-0.190597
chr15:100832225-100832619	1.56942e-05	0.00128713	0.57561	-0.945285	-1.99627	6	-0.145679
chr1:152188860-152189073	1.97772e-05	0.00155692	0.57561	-0.942177	-1.98971	6	-0.109525
chr8:1094750-1094967	0.000103983	0.00609424	0.538434	-0.840822	-1.98903	9	-0.135401
chr10:133058338-133058609	0.000159026	0.00836876	0.518848	-0.826078	-1.98881	10	-0.117581
chr15:93975753-93975979	7.19344e-05	0.00456548	0.538434	-0.871015	-1.98864	8	-0.115527
chr6:166353937-166354233	0.00016543	0.00852808	0.518848	-0.824907	-1.98599	10	-0.163461
chr6:170425782-170426113	0.00016543	0.00852808	0.518848	-0.824423	-1.98483	10	-0.13171
chrX:118207507-118207779	8.03353e-05	0.0049737	0.538434	-0.868141	-1.98208	8	-0.132088
chrX:144712421-144713318	0.000176103	0.00895041	0.518848	-0.822065	-1.97915	10	-0.126411
chr7:157503469-157504144	0.00011081	0.00640515	0.538434	-0.727307	-1.97558	16	-0.109425
chr1:213562739-213562958	0.000148688	0.00800821	0.518848	-0.833847	-1.97253	9	-0.143259
chr8:1385205-1385432	0.000163244	0.0084499	0.518848	-0.831457	-1.96688	9	-0.123351
chr15:28016399-28016655	0.000115679	0.00661839	0.538434	-0.900819	-1.96655	7	-0.189509
chr4:151504011-151505085	0.000125584	0.00704943	0.518848	-0.723882	-1.96627	16	-0.151281
chr2:81694322-81694681	0.000108699	0.00631204	0.538434	-0.860775	-1.96526	8	-0.139221
chrX:44169510-44169765	0.000134782	0.00737801	0.518848	-0.898856	-1.96227	7	-0.260413
chr16:76268977-76269193	0.00018196	0.00916616	0.518848	-0.829226	-1.9616	9	-0.117853
chr17:137328-137600	0.000188198	0.00937651	0.518848	-0.82798	-1.95865	9	-0.116556
chrX:67352650-67352923	0.000129805	0.00725414	0.518848	-0.856571	-1.95567	8	-0.111705
chr2:133402720-133403010	0.00016662	0.00857192	0.518848	-0.895376	-1.95467	7	-0.118851
chrX:153696501-153696868	0.000134026	0.00735978	0.518848	-0.855595	-1.95344	8	-0.175808
chrX:26575758-26576172	0.000172017	0.00879585	0.518848	-0.852649	-1.94671	8	-0.130753
chr7:157618856-157619302	0.000184681	0.0092377	0.518848	-0.714334	-1.94034	16	-0.104714
chr6:166240510-166240876	0.000186791	0.0093248	0.518848	-0.848899	-1.93815	8	-0.130838
chrX:38115343-38115570	0.000160573	0.00838033	0.518848	-0.910801	-1.92345	6	-0.270987
chr6:79620330-79620717	0.000162645	0.0084499	0.518848	-0.91024	-1.92226	6	-0.222108
chrX:37026348-37026706	1.79665e-05	0.00144417	0.57561	-0.956169	-1.89678	5	-0.226265
chrX:153695618-153695844	1.79665e-05	0.00144417	0.57561	-0.956155	-1.89675	5	-0.16962
chr21:41554618-41554959	2.23611e-05	0.00171299	0.57561	-0.953499	-1.89148	5	-0.137804
chrX:118012977-118013279	3.14343e-05	0.00225577	0.557332	-0.949199	-1.88295	5	-0.165541
chr5:3305587-3306010	0.000118587	0.00673147	0.538434	-0.931143	-1.84713	5	-0.16705
chr20:62318359-62318658	0.000156968	0.00829699	0.518848	0.943363	1.91556	5	0.209376
chrX:48748397-48749372	0.000120477	0.0068234	0.538434	0.947445	1.92385	5	0.173359
chrX:117629624-117630776	5.45204e-05	0.00361192	0.557332	0.955928	1.94108	5	0.260316
chrX:72298626-72299108	2.293e-05	0.00173417	0.57561	0.963719	1.9569	5	0.28607
chrX:124337265-124338204	6.34409e-06	0.000598092	0.610527	0.974398	1.97858	5	0.301493
chrX:129066633-129067227	0.000144547	0.00783533	0.518848	0.926032	1.98699	6	0.120723
chrX:72223598-72224080	2.30736e-06	0.000257312	0.627257	0.979843	1.98964	5	0.376853
chrX:103809794-103810167	1.27823e-07	2.09662e-05	0.690132	0.989675	2.0096	5	0.189296
chrX:152110054-152110495	0.000192229	0.00953968	0.518848	0.875099	2.0417	8	0.142848
chr3:157821232-157821604	0.000172885	0.00882238	0.518848	0.878664	2.05002	8	0.229806
chrX:152066196-152066811	0.000202959	0.00997423	0.518848	0.871545	2.05581	9	0.216135
chrX:152912491-152913719	0.000161138	0.00839246	0.518848	0.876079	2.0665	9	0.192852
chrX:54835220-54835525	7.39876e-05	0.00465202	0.538434	0.896034	2.09055	8	0.209652
chrX:73641647-73642011	6.07771e-07	8.25392e-05	0.659444	0.974744	2.09152	6	0.232192
chrX:153094946-153096040	0.000149207	0.00801907	0.518848	0.859333	2.10169	10	0.144749
chr1:221055492-221055800	1.20593e-07	2.01733e-05	0.690132	0.981527	2.10607	6	0.265127
chr16:88052773-88053340	4.84718e-05	0.00327379	0.557332	0.931167	2.10893	7	0.204608
chrX:134655102-134655750	0.000115809	0.00661839	0.538434	0.863141	2.111	10	0.197989
chrX:17878441-17878888	3.47928e-05	0.00245494	0.557332	0.934779	2.11711	7	0.204492
chrX:25030461-25032053	7.86553e-05	0.00488165	0.538434	0.842071	2.12929	11	0.165541
chrX:147581861-147582072	7.5107e-05	0.0047077	0.538434	0.842632	2.13071	11	0.129784
chrX:134232431-134233126	7.66123e-05	0.00477834	0.538434	0.871308	2.13097	10	0.21103
chrX:34674507-34675727	0.000144864	0.0078357	0.518848	0.827531	2.13454	12	0.183871
chrX:70316349-70316671	2.46948e-05	0.00183972	0.57561	0.907193	2.1399	9	0.108243
chrX:154493303-154493907	2.28768e-05	0.00173417	0.57561	0.907676	2.14104	9	0.158447
chrX:45710269-45710979	1.98468e-05	0.00155692	0.57561	0.909092	2.14438	9	0.194606
chrX:150343147-150344269	1.98468e-05	0.00155692	0.57561	0.909365	2.14502	9	0.18912
chrX:23685406-23686046	5.26694e-05	0.00351965	0.557332	0.850576	2.1508	11	0.132091
chrX:99666131-99666381	1.08908e-05	0.000954677	0.593325	0.92366	2.155	8	0.257169
chrX:46433054-46434902	0.000189421	0.00941884	0.518848	0.759757	2.15917	17	0.158748
chrX:64754316-64754805	0.000160127	0.00837437	0.518848	0.795471	2.16957	14	0.162823
chrX:73639898-73640778	6.67194e-06	0.000621894	0.610527	0.930606	2.17121	8	0.187907
chrX:135055671-135056158	0.000150639	0.00804468	0.518848	0.797189	2.17426	14	0.101151
chr1:108023232-108023442	2.56947e-06	0.000282195	0.627257	0.960261	2.17482	7	0.155205
chrX:47420402-47421099	0.000182557	0.00916777	0.518848	0.772388	2.17499	16	0.128889
chrX:37430706-37431784	6.4684e-05	0.00415755	0.538434	0.846008	2.1822	12	0.107837
chrX:134155996-134156602	0.000136405	0.0074419	0.518848	0.801591	2.18627	14	0.131448
chrX:134555638-134556565	5.73159e-05	0.00375078	0.557332	0.848313	2.18814	12	0.159891
chrX:73755645-73756784	1.51429e-05	0.00125413	0.593325	0.896056	2.1915	10	0.211464
chrX:49022407-49023072	2.74301e-06	0.000296104	0.627257	0.929598	2.19275	9	0.281566
chrX:37003510-37004547	4.93469e-05	0.00332401	0.557332	0.851346	2.19596	12	0.152528
chrX:51138953-51139255	0.000151594	0.00806161	0.518848	0.828389	2.20061	13	0.162902
chr16:12008880-12010114	0.000167062	0.00857722	0.518848	0.732906	2.20201	20	0.137013
chr1:34090605-34090854	0.00014682	0.00792449	0.518848	0.828947	2.20209	13	0.168712
chrX:139589970-139590480	1.62472e-06	0.000192126	0.643552	0.934553	2.20443	9	0.20926
chrX:102565314-102566034	0.000130109	0.00725507	0.518848	0.830991	2.20752	13	0.113984
chr1:3195376-3196052	0.000159746	0.00837437	0.518848	0.735181	2.20884	20	0.134936
chrX:49091934-49092233	1.27193e-06	0.00015827	0.643552	0.936804	2.20974	9	0.240262
chrX:53468578-53469023	1.26012e-05	0.00107901	0.593325	0.873995	2.21002	11	0.126457
chrX:43514030-43514793	1.10481e-06	0.000139538	0.643552	0.937493	2.21137	9	0.234162
chrX:77165924-77166295	6.6601e-06	0.000621894	0.610527	0.904855	2.21302	10	0.177386
chr5:8457432-8458273	8.55717e-05	0.00522111	0.538434	0.812671	2.21648	14	0.137302
chrX:37208578-37209325	5.27714e-06	0.000508781	0.610527	0.907895	2.22046	10	0.177085
chrX:107978210-107980145	0.000132919	0.00734689	0.518848	0.739484	2.22177	20	0.119294
chr18:19756794-19757080	4.69485e-06	0.000459658	0.610527	0.908515	2.22197	10	0.312826
chr17:63532955-63533933	4.54927e-06	0.000448885	0.610527	0.909016	2.2232	10	0.423412
chrX:117957615-117957937	5.43204e-05	0.00361088	0.557332	0.821664	2.24101	14	0.146115
chrX:151999149-151999751	0.000123207	0.00696246	0.518848	0.755159	2.24325	19	0.125765
chrX:64254408-64255291	4.6026e-06	0.00045238	0.610527	0.88725	2.24354	11	0.208211
chrX:153598874-153600604	2.04617e-06	0.000233875	0.627257	0.918369	2.24607	10	0.236483
chrX:153714288-153715375	3.23884e-05	0.00231765	0.557332	0.80966	2.24904	15	0.171087
chrX:154299062-154299795	4.49246e-05	0.00305875	0.557332	0.825213	2.25069	14	0.152179
chrX:100075232-100075559	5.88017e-05	0.00383629	0.557332	0.847311	2.25088	13	0.14459
chrX:77394831-77395292	1.72667e-07	2.70905e-05	0.690132	0.954525	2.25154	9	0.204513
chrX:71130679-71131820	5.28921e-05	0.00352521	0.557332	0.848942	2.25521	13	0.212575
chrX:55515067-55515544	8.57387e-06	0.000768	0.593325	0.874639	2.25605	12	0.159017
chrX:9982513-9984583	2.93911e-06	0.000313257	0.627257	0.892969	2.258	11	0.220779
chrX:100353009-100353276	4.46185e-05	0.00304612	0.557332	0.851355	2.26162	13	0.13975
chrX:119133851-119134369	6.90839e-06	0.000639216	0.610527	0.877266	2.26282	12	0.251547
chrX:147582276-147583283	3.97856e-08	7.73065e-06	0.719513	0.970879	2.26517	8	0.384288
chrX:153664761-153666065	8.51066e-05	0.00520531	0.538434	0.764139	2.26992	19	0.121131
chrX:133371069-133371718	2.16312e-05	0.00167609	0.57561	0.817528	2.27089	15	0.151757
chrX:70503261-70503963	1.80324e-06	0.000209907	0.643552	0.899598	2.27476	11	0.212789
chrX:135228947-135230049	0.000103493	0.00607963	0.538434	0.780461	2.27604	18	0.172252
chrX:15756051-15756636	1.78567e-05	0.00144417	0.57561	0.820545	2.27927	15	0.208256
chrX:53710495-53711457	9.5734e-09	2.30309e-06	0.74774	0.977217	2.27996	8	0.352596
chrX:153672274-153673020	2.48354e-05	0.00183972	0.57561	0.803261	2.28281	17	0.156452
chrX:101186525-101187258	1.44439e-06	0.000174571	0.643552	0.902904	2.28312	11	0.270581
chrX:48554969-48555563	5.89263e-05	0.00383629	0.557332	0.77112	2.29066	19	0.115816
chrX:134048706-134049272	1.36517e-05	0.00115332	0.593325	0.824693	2.2908	15	0.123705
chrX:19905027-19906557	1.03171e-06	0.000131622	0.643552	0.906056	2.29109	11	0.170295
chrX:67652946-67653907	1.85536e-05	0.00147327	0.57561	0.840239	2.29167	14	0.155327
chrX:152676702-152677389	3.10005e-07	4.50042e-05	0.674963	0.937069	2.29181	10	0.27699
chrX:19361726-19362479	2.15914e-05	0.00167609	0.57561	0.814234	2.29283	16	0.112766
chrX:153990840-153991831	4.31673e-05	0.00297925	0.557332	0.763601	2.29423	20	0.124501
chrX:64626743-64628045	2.79281e-09	7.42594e-07	0.774939	0.973663	2.29669	9	0.268029
chrX:47863379-47863596	1.6025e-05	0.00131001	0.57561	0.869222	2.30908	13	0.172179
chrX:12809597-12810332	1.34051e-05	0.00113629	0.593325	0.813923	2.31311	17	0.172095
chrX:101771337-101771673	1.10971e-07	1.88129e-05	0.704976	0.946438	2.31472	10	0.253544
chrX:50213658-50213983	1e-10	4.35517e-08	NA	0.992133	2.31476	8	0.309022
chrX:118891923-118893527	1.03942e-05	0.000914833	0.593325	0.850043	2.31841	14	0.168527
chrX:105969686-105970598	1.25082e-05	0.00107469	0.593325	0.873365	2.32009	13	0.179022
chrX:57147679-57147997	1.22422e-06	0.000153088	0.643552	0.901331	2.3249	12	0.168237
chrX:102318601-102319304	5.85792e-06	0.000558381	0.610527	0.836976	2.32492	15	0.159169
chrX:62974713-62975218	5.06729e-06	0.000492307	0.610527	0.83924	2.33121	15	0.148127
chrX:84498772-84499884	1.38122e-07	2.23651e-05	0.690132	0.922833	2.33351	11	0.221656
chrX:129299432-129300105	6.90744e-06	0.000639216	0.610527	0.855826	2.33419	14	0.133619
chrX:134166067-134166985	2.47374e-08	5.20722e-06	0.733762	0.955262	2.3363	10	0.284556
chrX:37706295-37706972	6.40114e-06	0.000601088	0.610527	0.857479	2.33869	14	0.201776
chrX:48775763-48776813	3.27218e-06	0.000339494	0.627257	0.843718	2.34364	15	0.175837
chrX:20134203-20135350	3.27218e-06	0.000339494	0.627257	0.843856	2.34403	15	0.155521
chrX:69353104-69353904	2.25413e-05	0.00172022	0.57561	0.791279	2.35054	19	0.141849
chrX:47696092-47696364	7.33544e-06	0.000668929	0.610527	0.837023	2.357	16	0.117956
chrX:150565211-150565865	4.13038e-08	7.96438e-06	0.719513	0.9325	2.35796	11	0.241044
chrX:30326439-30327668	8.46571e-06	0.00076101	0.593325	0.778418	2.35979	21	0.172208
chrX:109245900-109246673	5.32827e-06	0.000511757	0.610527	0.830682	2.36074	17	0.132571
chrX:82763571-82764462	3.79732e-06	0.000379132	0.627257	0.865706	2.36113	14	0.157096
chrX:54521445-54522749	5.25375e-06	0.000508466	0.610527	0.831102	2.36193	17	0.204356
chr10:530713-531099	1.40368e-05	0.00118189	0.593325	0.739323	2.36557	27	0.19749
chrX:56258951-56259159	2.03494e-05	0.00159141	0.57561	0.811234	2.36578	18	0.165688
chrX:53123311-53123777	3.2928e-06	0.000339494	0.627257	0.868028	2.36747	14	0.145267
chrX:119694943-119695228	1.53909e-06	0.000184253	0.643552	0.852356	2.36764	15	0.170755
chrX:152735784-152736193	3.2928e-06	0.000339494	0.627257	0.86814	2.36777	14	0.165054
chrX:152907595-152908323	1.48242e-09	4.2074e-07	0.788187	0.968512	2.36871	10	0.275554
chrX:21857591-21858204	3.18484e-06	0.000335204	0.627257	0.868632	2.36911	14	0.159298
chrX:133683174-133685463	1.92219e-07	2.92497e-05	0.690132	0.919167	2.3709	12	0.259357
chrX:148622270-148623178	1.89917e-07	2.90745e-05	0.690132	0.91936	2.3714	12	0.20984
chrX:102469940-102470419	2.71702e-06	0.000294557	0.627257	0.870661	2.37465	14	0.200969
chrX:24042835-24044094	1.62293e-07	2.5622e-05	0.690132	0.920822	2.37517	12	0.19452
chrX:153744211-153744831	1.46852e-06	0.000176642	0.643552	0.89743	2.38402	13	0.251207
chrX:69509644-69509962	2.61397e-06	0.000284607	0.627257	0.842159	2.39336	17	0.170623
chrX:119149185-119149734	7.1585e-08	1.28178e-05	0.704976	0.928262	2.39436	12	0.150329
chrX:118533163-118533787	6.9494e-07	9.19068e-05	0.659444	0.862342	2.39538	15	0.201028
chrX:100306614-100306992	6.5953e-07	8.86156e-05	0.659444	0.862962	2.3971	15	0.146502
chrX:53024599-53024966	8.47195e-07	0.000111459	0.659444	0.902426	2.39729	13	0.151586
chrX:51075272-51076331	1.18728e-05	0.00102708	0.593325	0.82258	2.39887	18	0.120492
chr18:77905297-77905566	1.44136e-06	0.000174571	0.643552	0.880035	2.40021	14	0.230123
chrX:122866199-122867097	3.47013e-09	8.94443e-07	0.774939	0.949507	2.40096	11	0.252562
chrX:131156818-131157775	8.28323e-06	0.000747266	0.593325	0.810936	2.40894	19	0.123066
chrX:118602158-118603318	1.63338e-06	0.000192126	0.643552	0.856047	2.41057	16	0.168146
chrX:133594203-133594828	1.57626e-09	4.42403e-07	0.788187	0.953805	2.41183	11	0.230867
chrX:153606334-153608237	2.59431e-08	5.41589e-06	0.733762	0.935293	2.4125	12	0.296835
chrX:149736720-149737756	9.04214e-07	0.000118344	0.659444	0.884907	2.4135	14	0.227417
chrX:103811550-103812043	5.15493e-07	7.15459e-05	0.659444	0.908913	2.41452	13	0.172359
chrX:128656851-128657406	5.15493e-07	7.15459e-05	0.659444	0.908937	2.41459	13	0.196313
chr17:46620367-46621373	2.50447e-06	0.000277469	0.627257	0.736997	2.41522	31	0.166209
chrX:50556224-50557179	7.1848e-06	0.000659956	0.610527	0.81381	2.41747	19	0.159742
chrX:134477583-134477999	6.81503e-07	9.06041e-05	0.659444	0.887532	2.42066	14	0.212417
chrX:74143852-74145176	6.63687e-07	8.87022e-05	0.659444	0.888099	2.42221	14	0.221385
chrX:118925157-118926129	2.60832e-06	0.000284607	0.627257	0.806437	2.42293	20	0.137378
chrX:70585715-70587063	5.68484e-10	1.77283e-07	0.801216	0.958267	2.42311	11	0.218191
chrX:118708293-118709240	1.20832e-06	0.000151852	0.643552	0.852894	2.42387	17	0.147479
chrX:67718427-67719071	6.28053e-07	8.48375e-05	0.659444	0.889993	2.42737	14	0.169092
chrX:153978838-153979650	2.31235e-06	0.000257312	0.627257	0.807985	2.42758	20	0.172733
chrX:140270950-140271553	1.03114e-06	0.000131622	0.643552	0.863072	2.43035	16	0.187397
chrX:56589945-56590514	2.52019e-07	3.78929e-05	0.674963	0.91505	2.43083	13	0.170558
chrX:151806233-151806947	9.5814e-07	0.000123715	0.643552	0.863417	2.43133	16	0.149592
chrX:73833999-73834597	7.8294e-09	1.9201e-06	0.74774	0.942771	2.43179	12	0.236131
chrX:49125645-49127200	3.0995e-06	0.000327587	0.627257	0.792085	2.43209	22	0.14213
chrX:48900510-48901469	3.12483e-07	4.51047e-05	0.674963	0.897568	2.44803	14	0.220245
chrX:130192131-130192735	5.49356e-07	7.58291e-05	0.659444	0.869458	2.44834	16	0.180166
chrX:11129276-11129758	5.03956e-07	7.07218e-05	0.659444	0.870567	2.45146	16	0.137842
chrX:103401400-103401778	1.23171e-07	2.04691e-05	0.690132	0.923218	2.45253	13	0.193352
chrX:15353369-15354008	3.90789e-07	5.60872e-05	0.674963	0.872599	2.45718	16	0.190469
chrX:119077089-119077664	3.0947e-07	4.50042e-05	0.674963	0.875384	2.46502	16	0.18532
chrX:153602720-153603269	6.87262e-10	2.1171e-07	0.801216	0.956396	2.46693	12	0.250511
chrX:53111281-53112016	2.77846e-07	4.12846e-05	0.674963	0.876151	2.46718	16	0.21938
chrX:107018606-107019611	1.39913e-06	0.000171563	0.643552	0.791771	2.46808	23	0.161782
chrX:47509592-47510508	6.26961e-08	1.14761e-05	0.704976	0.889811	2.47168	15	0.24594
chrX:30670739-30671869	2.23196e-06	0.000252822	0.627257	0.832289	2.47237	19	0.106903
chrX:135067507-135068309	3.48859e-08	6.93873e-06	0.719513	0.930768	2.47258	13	0.253099
chrX:18371897-18373148	2.93922e-08	5.93958e-06	0.733762	0.932187	2.47635	13	0.217095
chrX:11682333-11684544	1.85725e-06	0.000214219	0.643552	0.84959	2.47764	18	0.107555
chrX:24711630-24712284	2.74708e-08	5.64155e-06	0.733762	0.932674	2.47765	13	0.212364
chrX:19533003-19533551	5.50637e-08	1.02273e-05	0.719513	0.892033	2.47785	15	0.229275
chrX:153706928-153707816	1.83196e-07	2.82166e-05	0.690132	0.881212	2.48143	16	0.25029
chrX:46306249-46306838	1.80948e-07	2.81668e-05	0.690132	0.881252	2.48155	16	0.133982
chrX:133507134-133507666	7.40633e-08	1.30828e-05	0.704976	0.910865	2.4843	14	0.188094
chrX:70287890-70288359	1.54439e-08	3.54648e-06	0.733762	0.936132	2.48683	13	0.184777
chrX:117479565-117480488	1.51706e-08	3.51567e-06	0.733762	0.936275	2.48721	13	0.240367
chrX:133118960-133119990	1.53369e-07	2.46758e-05	0.690132	0.875709	2.4887	17	0.189784
chrX:153639734-153640675	1.33636e-06	0.000164666	0.643552	0.778083	2.48958	27	0.162274
chrX:144899363-144900266	2.68567e-08	5.56066e-06	0.733762	0.898239	2.49509	15	0.168225
chrX:137793095-137794010	9.8917e-08	1.68827e-05	0.704976	0.879851	2.50047	17	0.199459
chrX:48693328-48694090	1e-10	4.35517e-08	NA	0.969579	2.50093	12	0.331605
chr5:958785-959172	9.59945e-07	0.000123715	0.643552	0.85786	2.50176	18	0.244356
chrX:55026359-55026985	2.01089e-08	4.34146e-06	0.733762	0.90089	2.50245	15	0.173926
chrX:48931423-48931954	5.31174e-09	1.32846e-06	0.761461	0.942332	2.5033	13	0.263875
chrX:38420557-38421478	1.92991e-08	4.20255e-06	0.733762	0.901205	2.50333	15	0.172484
chrX:105855028-105855297	3.02988e-08	6.07418e-06	0.719513	0.917979	2.5037	14	0.145496
chrX:134478644-134479057	1e-10	4.35517e-08	NA	0.990867	2.50554	11	0.299587
chrX:134185563-134186337	1.68699e-08	3.73802e-06	0.733762	0.902131	2.5059	15	0.196645
chrX:153362568-153363473	2.9207e-08	5.93958e-06	0.733762	0.918906	2.50623	14	0.221074
chrX:85402943-85403877	1.49805e-08	3.51567e-06	0.733762	0.903126	2.50866	15	0.160057
chrX:153284685-153285655	6.87805e-08	1.24993e-05	0.704976	0.890964	2.5089	16	0.229701
chrX:77041003-77041725	1.50749e-08	3.51567e-06	0.733762	0.922897	2.51712	14	0.17016
chrX:102942107-102942486	1.59839e-07	2.53933e-05	0.690132	0.838878	2.5204	20	0.160751
chrX:49056348-49056887	1.34842e-09	3.96058e-07	0.788187	0.949289	2.52178	13	0.2514
chrX:100662827-100663592	5.70488e-07	7.83181e-05	0.659444	0.849895	2.52467	19	0.179157
chrX:53713068-53713794	7.95905e-10	2.42224e-07	0.801216	0.9521	2.52925	13	0.222882
chrX:109560703-109561534	4.89633e-07	6.90958e-05	0.659444	0.851897	2.53061	19	0.219121
chrX:153718654-153719455	3.50385e-10	1.21243e-07	0.814036	0.95551	2.53831	13	0.250009
chrX:101966967-101967970	3.06192e-07	4.49675e-05	0.674963	0.855744	2.54204	19	0.200842
chrX:118369862-118370973	1.64729e-08	3.68234e-06	0.733762	0.903918	2.54537	16	0.207419
chrX:103411059-103411782	1e-10	4.35517e-08	NA	0.98742	2.54695	12	0.310756
chrX:117250233-117250754	1.56423e-08	3.55968e-06	0.733762	0.904751	2.54772	16	0.144445
chrX:101906001-101907017	2.65963e-07	3.97528e-05	0.674963	0.858173	2.54926	19	0.197369
chrX:135332893-135333726	1.63713e-08	3.68234e-06	0.733762	0.897248	2.54992	17	0.183225
chrX:129243674-129245575	1.38541e-08	3.30145e-06	0.74774	0.898458	2.55335	17	0.221967
chrX:41782106-41783258	1.38122e-07	2.23651e-05	0.690132	0.876855	2.55715	18	0.224703
chrX:83442396-83443335	1.63952e-09	4.55103e-07	0.788187	0.937749	2.55762	14	0.267835
chrX:71933681-71934265	1.20676e-09	3.58621e-07	0.788187	0.939486	2.56236	14	0.21466
chrX:106449029-106449740	4.1813e-08	7.97393e-06	0.719513	0.85353	2.56442	20	0.161883
chrX:48367165-48367742	1.59015e-07	2.53933e-05	0.690132	0.863679	2.56561	19	0.220128
chrX:131623144-131624115	8.35313e-10	2.51191e-07	0.801216	0.923644	2.56566	15	0.221744
chrX:54208939-54209723	9.40107e-08	1.62651e-05	0.704976	0.880933	2.56904	18	0.207152
chrX:70752638-70752965	4.884e-09	1.24616e-06	0.761461	0.905856	2.57438	17	0.210669
chrX:99661653-99665358	4.56752e-10	1.48985e-07	0.814036	0.927111	2.57529	15	0.207212
chrX:153059275-153060557	5.84823e-08	1.07829e-05	0.719513	0.782801	2.57719	32	0.115061
chrX:136113583-136114232	3.36063e-09	8.75149e-07	0.774939	0.907888	2.58015	17	0.178284
chrX:118739709-118740515	3.29618e-10	1.15641e-07	0.814036	0.92903	2.58062	15	0.198944
chrX:51637830-51638076	9.12887e-08	1.59031e-05	0.704976	0.869345	2.58244	19	0.156104
chrX:23761070-23761610	2.84361e-09	7.48226e-07	0.774939	0.909142	2.58372	17	0.199764
chrX:71458560-71459202	2.08084e-10	7.50887e-08	0.826657	0.947957	2.58547	14	0.222393
chrX:47478670-47479515	1.97834e-10	7.24244e-08	0.826657	0.948159	2.58602	14	0.276971
chrX:119444859-119445272	7.13715e-08	1.28178e-05	0.704976	0.871533	2.58894	19	0.222348
chrX:118986684-118987252	1.27329e-10	5.10005e-08	0.826657	0.934565	2.59599	15	0.217421
chrX:23925590-23926315	1.1918e-10	4.85563e-08	0.826657	0.934889	2.5969	15	0.24247
chrX:154033366-154033935	1.83729e-08	4.03565e-06	0.733762	0.894071	2.60736	18	0.188353
chrX:66766037-66766279	1e-10	4.35517e-08	NA	0.982137	2.60904	13	0.244993
chrX:107069308-107070201	5.52899e-10	1.75293e-07	0.801216	0.926765	2.60971	16	0.26357
chrX:24483016-24483947	1e-10	4.35517e-08	NA	0.939586	2.60994	15	0.243854
chrX:23351142-23353639	4.60048e-10	1.48985e-07	0.814036	0.927486	2.61174	16	0.233096
chrX:129039750-129040152	1e-10	4.35517e-08	NA	0.95986	2.61793	14	0.269642
chrX:48432815-48433322	2.44491e-08	5.18979e-06	0.733762	0.836612	2.6208	24	0.140971
chrX:49042676-49043059	1e-10	4.35517e-08	NA	0.946004	2.62777	15	0.246713
chrX:48768763-48769474	1.90886e-09	5.24106e-07	0.774939	0.879833	2.64345	20	0.203673
chrX:49028091-49029111	1e-10	4.35517e-08	NA	0.939958	2.64686	16	0.262919
chrX:149106113-149106682	1e-10	4.35517e-08	NA	0.942205	2.65319	16	0.316747
chrX:46404634-46405165	1e-10	4.35517e-08	NA	0.934857	2.6568	17	0.30028
chrX:21958611-21959701	1e-10	4.35517e-08	NA	0.937113	2.66321	17	0.243281
chrX:100645780-100646107	5.17438e-09	1.30705e-06	0.761461	0.868091	2.66546	22	0.14011
chrX:21391835-21393408	2.38864e-09	6.48786e-07	0.774939	0.880049	2.66789	21	0.177634
chrX:131351531-131352535	8.07551e-09	1.96142e-06	0.74774	0.857055	2.67158	23	0.165537
chrX:119763737-119764230	2.78337e-09	7.42594e-07	0.774939	0.899641	2.67244	19	0.185354
chr2:66672431-66673636	4.46994e-10	1.48567e-07	0.814036	0.889762	2.67328	20	0.430182
chrX:152599434-152600076	1e-10	4.35517e-08	NA	0.980642	2.67461	14	0.354093
chrX:103498706-103499843	4.17258e-10	1.42432e-07	0.814036	0.890336	2.675	20	0.165966
chrX:30906901-30907728	1.97066e-10	7.24244e-08	0.826657	0.894176	2.68654	20	0.15453
chrX:63424198-63426190	1e-10	4.35517e-08	NA	0.947399	2.69244	17	0.19295
chrX:17393159-17395817	1e-10	4.35517e-08	NA	0.95615	2.69246	16	0.273778
chrX:17755053-17756648	1.12761e-10	4.6694e-08	0.839089	0.897188	2.69559	20	0.19132
chrX:149529540-149534090	4.3417e-10	1.46228e-07	0.814036	0.84518	2.69909	28	0.220032
chrX:142721410-142722958	1.48133e-09	4.2074e-07	0.788187	0.864913	2.70946	24	0.154032
chrX:54070312-54071311	2.97109e-10	1.05704e-07	0.814036	0.91451	2.71661	19	0.194141
chrX:138285888-138287622	1e-10	4.35517e-08	NA	0.931701	2.7171	18	0.233809
chrX:55187321-55188007	1e-10	4.35517e-08	NA	0.933065	2.72108	18	0.234273
chrX:14890991-14891734	1e-10	4.35517e-08	NA	0.935103	2.72702	18	0.232436
chrX:38662906-38664764	1.34341e-10	5.22068e-08	0.826657	0.854997	2.73044	28	0.147673
chrX:107334420-107335139	1.29217e-10	5.10005e-08	0.826657	0.919492	2.73141	19	0.189403
chrX:77359303-77359979	1e-10	4.35517e-08	NA	0.941727	2.74634	18	0.229788
chrX:146993091-146994200	1e-10	4.35517e-08	NA	0.976095	2.74862	16	0.26316
chrX:20284127-20286811	1e-10	4.35517e-08	NA	0.92546	2.74914	19	0.243004
chrX:70473812-70474287	1.70403e-10	6.42443e-08	0.826657	0.869781	2.75305	26	0.22526
chrX:48957764-48958595	1e-10	4.35517e-08	NA	0.96986	2.75627	17	0.28339
chrX:23801055-23801724	1e-10	4.35517e-08	NA	0.928583	2.75841	19	0.25898
chrX:47518015-47518850	1.38662e-10	5.30698e-08	0.826657	0.88101	2.75988	24	0.18133
chrX:129473463-129473945	1e-10	4.35517e-08	NA	0.918907	2.76084	20	0.170515
chrX:100603622-100603950	1e-10	4.35517e-08	NA	0.9313	2.76649	19	0.157953
chrX:122993547-122994335	1e-10	4.35517e-08	NA	0.88764	2.78065	24	0.163207
chrX:47341887-47342697	1e-10	4.35517e-08	NA	0.982814	2.79309	17	0.263779
chrX:46696141-46697075	1e-10	4.35517e-08	NA	0.984805	2.79875	17	0.347466
chrX:68723731-68726051	1e-10	4.35517e-08	NA	0.926332	2.80819	21	0.222627
chrX:54556428-54556959	1e-10	4.35517e-08	NA	0.950436	2.82333	19	0.303605
chrX:129113845-129118029	1e-10	4.35517e-08	NA	0.940631	2.82611	20	0.329796
chrX:49687027-49687993	1e-10	4.35517e-08	NA	0.942636	2.83214	20	0.255308
chrX:108976162-108976894	1e-10	4.35517e-08	NA	0.972827	2.83703	18	0.328187
chrX:77150837-77151247	1e-10	4.35517e-08	NA	0.926298	2.84419	22	0.264091
chrX:11775784-11776936	1e-10	4.35517e-08	NA	0.90082	2.8513	26	0.213336
chrX:68835648-68837063	1e-10	4.35517e-08	NA	0.933444	2.86613	22	0.25421
chrX:150151106-150152457	1e-10	4.35517e-08	NA	0.936628	2.87591	22	0.240447
chrX:152988874-152991719	1e-10	4.35517e-08	NA	0.879885	2.88348	31	0.251266
chrX:139585867-139588578	1e-10	4.35517e-08	NA	0.925735	2.88567	23	0.243437
chrX:48334229-48335036	1e-10	4.35517e-08	NA	0.943521	2.89707	22	0.202818
chrX:119005251-119006217	1e-10	4.35517e-08	NA	0.957367	2.90227	21	0.2385
chrX:123093923-123094582	1e-10	4.35517e-08	NA	0.977872	2.90483	19	0.298924
chrX:48754500-48755329	1e-10	4.35517e-08	NA	0.91837	2.93282	28	0.243794
chrX:68048659-68050252	1e-10	4.35517e-08	NA	0.897375	2.94079	31	0.24427
chrX:48814267-48815894	1e-10	4.35517e-08	NA	0.939596	2.94341	24	0.297085
chrX:128977325-128977998	1e-10	4.35517e-08	NA	0.987177	2.96596	20	0.27424
chrX:135579001-135580099	1e-10	4.35517e-08	NA	0.951741	2.96673	23	0.271946
chrX:118108502-118110559	1e-10	4.35517e-08	NA	0.988815	2.97088	20	0.328303
chrX:153774893-153776136	1e-10	4.35517e-08	NA	0.932445	2.98349	27	0.280499
chrX:47003750-47004987	1e-10	4.35517e-08	NA	0.950009	3.00115	25	0.291454
chrX:153626095-153627324	1e-10	4.35517e-08	NA	0.969755	3.02288	23	0.290539

## Sheet: FCvsMC_genes
	pval	padj	log2err	ES	NES	size	dif_beta
SHROOM2	1e-10	2.54656e-08	NA	-0.818066	-3.24878	82	-0.163267
SDK2	1e-10	2.54656e-08	NA	-0.739342	-3.20398	139	-0.147513
OCA2	1e-10	2.54656e-08	NA	-0.787056	-3.19431	90	-0.150137
MACROD2	1e-10	2.54656e-08	NA	-0.719751	-3.176	160	-0.121115
ADAMTS17	1e-10	2.54656e-08	NA	-0.743344	-3.16226	121	-0.130774
DSCAM	1e-10	2.54656e-08	NA	-0.775597	-3.13012	87	-0.169696
GALNT14	1e-10	2.54656e-08	NA	-0.816346	-2.89939	47	-0.15527
CLCN5	1e-10	2.54656e-08	NA	-0.82529	-2.88012	43	-0.172077
AJAP1	1e-10	2.54656e-08	NA	-0.749507	-2.83937	68	-0.183825
SFMBT2	1e-10	2.54656e-08	NA	-0.732483	-2.81716	71	-0.107591
ARHGAP6	1e-10	2.54656e-08	NA	-0.696439	-2.76736	81	-0.127455
CADPS2	1e-10	2.54656e-08	NA	-0.739626	-2.74736	59	-0.190949
MGAT5B	1e-10	2.54656e-08	NA	-0.673184	-2.72137	88	-0.102396
TEC	1e-10	2.54656e-08	NA	-0.891504	-2.69801	23	-0.155377
SLC24A3	1e-10	2.54656e-08	NA	-0.7065	-2.67644	68	-0.103543
NEBL	1e-10	2.54656e-08	NA	-0.683458	-2.67338	74	-0.101217
ROBO2	1e-10	2.54656e-08	NA	-0.717514	-2.66523	59	-0.13819
PHKA2	1e-10	2.54656e-08	NA	-0.911783	-2.62248	19	-0.170155
FIRRE	1.03383e-10	2.59023e-08	0.839089	-0.811577	-2.62131	31	-0.144198
AOAH	1.54998e-10	3.64809e-08	0.826657	-0.734128	-2.60738	47	-0.111217
PIEZO2	1e-10	2.54656e-08	NA	-0.662365	-2.59528	76	-0.101441
TMEM164	3.67511e-10	8.15559e-08	0.814036	-0.834259	-2.58284	26	-0.164813
NOS1AP	1e-10	2.54656e-08	NA	-0.657911	-2.57783	76	-0.107601
KCNH1	5.13683e-10	1.10827e-07	0.801216	-0.755865	-2.54871	37	-0.149392
MID1	1e-10	2.54656e-08	NA	-0.962777	-2.54254	14	-0.24051
LOC100499484-C9ORF174	8.48898e-10	1.69061e-07	0.801216	-0.75153	-2.53409	37	-0.109021
CADM1	1e-10	2.54656e-08	NA	-0.637323	-2.51306	78	-0.100402
PLXDC2	2.4755e-08	3.64089e-06	0.733762	-0.728838	-2.47409	39	-0.133944
NPSR1	8.38248e-09	1.41536e-06	0.74774	-0.732846	-2.47109	37	-0.135183
ST6GALNAC3	5.40554e-09	9.4348e-07	0.761461	-0.66669	-2.44419	55	-0.138729
AGBL1	1.3695e-09	2.69289e-07	0.788187	-0.650555	-2.44337	63	-0.121993
MED12	4.41506e-08	6.06934e-06	0.719513	-0.876029	-2.43893	17	-0.145322
GRIK2	2.90665e-08	4.14237e-06	0.733762	-0.702552	-2.43777	42	-0.151518
MBNL3	1.30535e-08	2.11222e-06	0.74774	-0.912448	-2.40963	14	-0.181767
ANO2	1.4497e-09	2.81496e-07	0.788187	-0.630062	-2.40884	70	-0.101234
FPGT-TNNI3K	7.80838e-08	1.04565e-05	0.704976	-0.738493	-2.39995	32	-0.108928
PLXNB3	1.19473e-07	1.50886e-05	0.690132	-0.810032	-2.39036	21	-0.131626
NLGN4X	2.57147e-07	2.95891e-05	0.674963	-0.793262	-2.38721	22	-0.135667
WSCD1	2.3966e-07	2.77826e-05	0.674963	-0.770552	-2.3856	26	-0.110543
LSP1	1.34988e-08	2.16176e-06	0.74774	-0.654386	-2.38122	54	-0.152765
PHEX	6.50149e-07	6.55806e-05	0.659444	-0.781666	-2.3656	23	-0.140216
CCDC180	4.71613e-07	4.88403e-05	0.674963	-0.81793	-2.35254	19	-0.159105
EFHC2	5.07373e-07	5.21956e-05	0.659444	-0.795796	-2.34835	21	-0.170484
GABRG3	2.82334e-09	5.22115e-07	0.774939	-0.590408	-2.34484	80	-0.115447
SOX6	4.01571e-07	4.21487e-05	0.674963	-0.703206	-2.3438	36	-0.142554
COL4A6	8.80809e-07	8.60534e-05	0.659444	-0.725924	-2.33552	30	-0.144288
FLG	1.87662e-10	4.35097e-08	0.826657	-0.957692	-2.33323	11	-0.189353
KYNU	1.89821e-07	2.2509e-05	0.690132	-0.74073	-2.33319	28	-0.111892
MAMLD1	8.44093e-07	8.29883e-05	0.659444	-0.876343	-2.31428	14	-0.156292
HLA-DRA	3.50959e-07	3.81244e-05	0.674963	-0.863387	-2.31145	15	-0.114137
KCNH5	1.97026e-06	0.000170983	0.627257	-0.798236	-2.29589	19	-0.127197
SYT16	2.52388e-06	0.000209657	0.627257	-0.793645	-2.28269	19	-0.124885
ATP10B	1.49065e-06	0.000135414	0.643552	-0.745755	-2.2812	25	-0.129401
MAP2	8.78382e-06	0.000602259	0.593325	-0.778142	-2.2663	20	-0.188867
PIR	2.17313e-07	2.55738e-05	0.690132	-0.905941	-2.26527	12	-0.199535
REPS2	5.38569e-06	0.000400293	0.610527	-0.752612	-2.26488	22	-0.132279
LPHN3	8.29004e-06	0.000580079	0.593325	-0.742573	-2.25764	24	-0.133088
BCORL1	8.91319e-08	1.14428e-05	0.704976	-0.945432	-2.25434	10	-0.220955
POLA1	2.92831e-06	0.000239412	0.627257	-0.736303	-2.25229	25	-0.112159
PIR-FIGF	3.85149e-06	0.000302167	0.610527	-0.87223	-2.23919	13	-0.172365
CDKL5	8.91072e-08	1.14428e-05	0.704976	-0.918527	-2.23781	11	-0.206548
PLXNA3	8.80088e-06	0.000602259	0.593325	-0.720448	-2.23048	26	-0.101535
TBL1X	7.25119e-07	7.26709e-05	0.659444	-0.89156	-2.22931	12	-0.116006
LOC613266	5.99488e-06	0.000439266	0.610527	-0.866114	-2.22349	13	-0.158638
CD300LD	1.35068e-05	0.000863434	0.593325	-0.84162	-2.22258	14	-0.133331
LINC01420	8.01026e-06	0.000565597	0.593325	-0.86147	-2.21157	13	-0.173233
MIR548A2	4.21471e-05	0.00226544	0.557332	-0.74305	-2.1927	21	-0.113361
FLG-AS1	2.7579e-06	0.000227878	0.627257	-0.875859	-2.19006	12	-0.194563
BTK	2.87596e-05	0.00169868	0.57561	-0.828891	-2.18897	14	-0.17712
MALRD1	8.51562e-06	0.000590543	0.593325	-0.647082	-2.18762	38	-0.120213
BCOR	1.50405e-07	1.81116e-05	0.690132	-0.945309	-2.18096	9	-0.235706
LINCR-0001	4.78561e-06	0.000368018	0.610527	-0.869647	-2.17452	12	-0.198902
ATP7A	6.64474e-06	0.000479635	0.610527	-0.865501	-2.16416	12	-0.152035
RRAGB	4.23212e-07	4.4122e-05	0.674963	-0.93692	-2.1616	9	-0.225139
LINC00944	2.52748e-05	0.00152178	0.57561	-0.807084	-2.16072	15	-0.174493
CXorf36	5.39397e-05	0.0027745	0.557332	-0.747987	-2.15136	19	-0.159753
GPR26	2.99011e-06	0.000243185	0.627257	-0.881804	-2.14834	11	-0.210678
HS6ST3	4.31508e-05	0.0023114	0.557332	-0.693915	-2.14834	26	-0.100939
OR51B5	1.306e-05	0.0008418	0.593325	-0.6817	-2.14725	28	-0.142004
NMNAT3	0.000104182	0.00469092	0.538434	-0.770323	-2.14464	17	-0.104734
ACRC	9.77785e-05	0.00446733	0.538434	-0.807338	-2.13205	14	-0.146561
CD24	1.87887e-06	0.000163969	0.643552	-0.921749	-2.1266	9	-0.216629
LINC01505	1.73849e-05	0.00108894	0.57561	-0.849861	-2.12505	12	-0.171357
ADGRG2	8.25734e-06	0.000580079	0.593325	-0.871203	-2.12251	11	-0.179435
MEGF10	0.000106276	0.00477136	0.538434	-0.736282	-2.1177	19	-0.101245
CNTNAP5	4.89588e-05	0.00257805	0.557332	-0.642746	-2.11698	34	-0.100427
LINC00473	0.000111376	0.00493169	0.538434	-0.773219	-2.1148	16	-0.116864
HRNR	3.64022e-06	0.000288506	0.627257	-0.915878	-2.11305	9	-0.132353
KCNMB2-AS1	8.04983e-05	0.00378927	0.538434	-0.686745	-2.1007	25	-0.107462
GAGE8	2.991e-05	0.0017467	0.57561	-0.839774	-2.09983	12	-0.115112
NPSR1-AS1	7.12092e-05	0.0034676	0.538434	-0.659141	-2.09037	29	-0.112078
LAMA1	5.26457e-05	0.00273399	0.557332	-0.598898	-2.0781	42	-0.104025
THSD7A	3.831e-05	0.00208826	0.557332	-0.581225	-2.07564	49	-0.109559
TTTY14	0.000176848	0.0072869	0.518848	-0.808387	-2.07529	13	-0.196843
VAT1L	6.26065e-05	0.00314734	0.538434	-0.611394	-2.06696	38	-0.101859
GPR143	7.58461e-05	0.00361409	0.538434	-0.823702	-2.05964	12	-0.218214
LOC101927412	1.20551e-05	0.000783529	0.593325	-0.922338	-2.05363	8	-0.238129
LCP1	0.000248097	0.00975682	0.498493	-0.713627	-2.05254	19	-0.114863
GRIPAP1	3.1765e-05	0.00181411	0.557332	-0.887747	-2.04815	9	-0.171094
GPC3	0.000233174	0.00931136	0.518848	-0.612292	-2.01668	34	-0.105975
CPB2	0.000150337	0.0063633	0.518848	-0.823492	-2.00627	11	-0.119473
KIAA1486	6.35924e-05	0.00316617	0.538434	-0.900268	-2.00449	8	-0.198656
MAGED2	4.38346e-08	6.06934e-06	0.719513	-0.983279	-1.98429	6	-0.299397
HDAC6	2.5627e-05	0.00153111	0.57561	-0.925167	-1.96822	7	-0.204059
NLGN4Y	2.5627e-05	0.00153111	0.57561	-0.92495	-1.96776	7	-0.272951
SCML2	2.05905e-06	0.000176714	0.627257	-0.966158	-1.94974	6	-0.231254
LOC286467	2.9689e-07	3.27085e-05	0.674963	-0.987928	-1.92197	5	-0.233952
CXorf23	0.000129341	0.00559659	0.518848	-0.899439	-1.91349	7	-0.134717
WDR45	0.000151834	0.00640267	0.518848	-0.896769	-1.90781	7	-0.178121
LINC00343	6.70019e-06	0.000479635	0.610527	-0.974533	-1.89591	5	-0.365248
LINC01473	0.000223813	0.00903044	0.518848	-0.889119	-1.89153	7	-0.160595
ZNF275	5.28001e-05	0.00273399	0.557332	-0.934002	-1.88485	6	-0.119026
ARAF	7.32073e-05	0.00354269	0.538434	-0.930274	-1.87733	6	-0.193121
TNMD	3.82193e-05	0.00208826	0.557332	-0.959569	-1.8668	5	-0.211438
STK26	0.000167668	0.00696406	0.518848	-0.917605	-1.85176	6	-0.243538
CA5B	3.1151e-05	0.00179263	0.557332	0.966213	2.01943	6	0.155396
LOC158572	7.58461e-05	0.00361409	0.538434	0.933448	2.04519	7	0.228349
NDUFA1	4.77997e-05	0.0025342	0.557332	0.938521	2.0563	7	0.221073
CLNK	0.000138147	0.00594452	0.518848	0.610023	2.11896	47	0.118711
TIMM17B	8.47464e-06	0.000590336	0.593325	0.944762	2.1493	8	0.263912
LOC101928402	3.35218e-08	4.69124e-06	0.719513	0.983203	2.1542	7	0.319756
MAGIX	9.40276e-07	9.0722e-05	0.659444	0.961097	2.18645	8	0.256928
HDAC11	0.000111098	0.00493169	0.538434	0.763013	2.1949	21	0.11286
FAM122C	0.000240005	0.00948659	0.518848	0.800719	2.21431	17	0.137419
TBX3	0.000253465	0.00994272	0.498493	0.846863	2.21898	13	0.328135
NXT2	1.74045e-08	2.67685e-06	0.733762	0.97975	2.22889	8	0.315103
ARX	0.000109086	0.00486937	0.538434	0.747709	2.22989	24	0.101205
APBB1IP	0.000117387	0.00516568	0.538434	0.769098	2.23772	22	0.176086
SLC25A5	4.63242e-09	8.17727e-07	0.761461	0.983823	2.23816	8	0.289634
RNF128	0.000148763	0.0063633	0.518848	0.844413	2.24096	14	0.146491
PIN4	0.000108042	0.00483669	0.538434	0.771315	2.24417	22	0.103857
HLX	2.76737e-05	0.00164706	0.57561	0.769105	2.25896	23	0.22561
LOC401588	1e-10	2.54656e-08	NA	0.993114	2.25929	8	0.381235
TIAM1	0.000166658	0.00694066	0.518848	0.696323	2.30665	35	0.100218
PCDH9	5.88709e-07	5.97713e-05	0.659444	0.602514	2.30711	75	0.106183
NKD2	3.11527e-05	0.00179263	0.557332	0.685153	2.30984	39	0.134297
RPL10	1.7476e-06	0.000156019	0.643552	0.923382	2.31622	11	0.202328
FBN2	6.32635e-05	0.00315992	0.538434	0.696326	2.31803	37	0.155556
CUL4B	3.47262e-05	0.00196159	0.557332	0.838552	2.31893	17	0.150324
SAT1	5.29002e-07	5.40626e-05	0.659444	0.948725	2.32381	10	0.275824
FAM70A	1e-10	2.54656e-08	NA	0.994364	2.33003	9	0.304423
LONRF3	9.90029e-07	9.49328e-05	0.643552	0.930364	2.33373	11	0.232615
PCDH7	3.88238e-05	0.0021087	0.557332	0.693008	2.34066	40	0.186914
USP9X	3.63835e-07	3.8978e-05	0.674963	0.897677	2.45842	16	0.131332
LOC100133957	1e-10	2.54656e-08	NA	0.98116	2.46115	11	0.323082
NDUFB11	2.26523e-08	3.38347e-06	0.733762	0.946471	2.47998	13	0.30373
AXIN2	8.61552e-08	1.14064e-05	0.704976	0.864487	2.4868	21	0.308227
ZMAT4	3.63687e-07	3.8978e-05	0.674963	0.834689	2.52244	25	0.233286
THSD7B	8.36701e-07	8.27855e-05	0.659444	0.761819	2.53605	37	0.187798
ASFMR1	1e-10	2.54656e-08	NA	0.971751	2.54622	13	0.262582
ZFPM2	8.93068e-09	1.49171e-06	0.74774	0.672187	2.58935	76	0.130705
FAT3	1.34154e-10	3.25618e-08	0.826657	0.68515	2.61776	70	0.126754
GATA6	3.77894e-09	6.74736e-07	0.761461	0.873048	2.64121	26	0.263433
MEIS1	1e-10	2.54656e-08	NA	0.677228	2.6543	84	0.142002
FAM155A	1e-10	2.54656e-08	NA	0.687061	2.69918	88	0.110184
IKBKG	1e-10	2.54656e-08	NA	0.872744	2.78148	30	0.226334
CSMD2	1e-10	2.54656e-08	NA	0.739502	3.14399	133	0.14943

## Sheet: MCvsTM_CGI
	pval	padj	log2err	ES	NES	size	dif_beta
chr1:3275029-3275284	3.95429e-10	1.99771e-06	0.814036	-0.85413	-2.67632	20	-0.166102
chr5:3594467-3603054	1.84962e-09	7.78691e-06	0.788187	-0.754049	-2.63961	30	-0.146204
chr5:92906239-92908875	6.88411e-09	2.17366e-05	0.761461	-0.849767	-2.60325	18	-0.127201
chr1:205818898-205819191	1.00693e-08	2.62961e-05	0.74774	-0.845043	-2.58878	18	-0.174651
chr10:21797632-21799341	3.56496e-08	7.43531e-05	0.719513	-0.857508	-2.52757	16	-0.115046
chr5:92930529-92930830	5.90151e-09	2.1296e-05	0.761461	-0.896387	-2.51516	14	-0.12491
chr5:958785-959172	1.31216e-07	0.000174449	0.690132	-0.815791	-2.49916	18	-0.211495
chr11:1768979-1770712	8.3959e-08	0.000117822	0.704976	-0.743193	-2.49241	26	-0.115674
chr16:2086420-2086892	3.24825e-08	7.43531e-05	0.719513	-0.897399	-2.44475	13	-0.241446
chrX:69674799-69675305	1.62012e-06	0.00108526	0.643552	-0.764525	-2.39555	20	-0.152381
chr2:37898142-37899830	2.19058e-06	0.00131747	0.627257	-0.758156	-2.3756	20	-0.12501
chr11:125034896-125036426	5.97234e-06	0.00251435	0.610527	-0.790274	-2.32939	16	-0.145941
chr1:3147845-3148081	6.86221e-06	0.00284163	0.610527	-0.778651	-2.32617	17	-0.138884
chr10:31422709-31423316	6.95249e-08	0.000103306	0.704976	-0.912916	-2.32536	10	-0.174997
chr6:26197070-26197537	1.4954e-06	0.00107925	0.643552	-0.852238	-2.32172	13	-0.101414
chr11:68611250-68611807	9.74068e-06	0.003325	0.593325	-0.756353	-2.31708	18	-0.150589
chr1:201617041-201619788	1.16385e-05	0.00381803	0.593325	-0.745094	-2.31626	19	-0.117088
chr6:41472816-41473291	1.31693e-05	0.00415822	0.593325	-0.752162	-2.30424	18	-0.106612
chr7:29923882-29924264	9.67204e-07	0.000790613	0.643552	-0.86262	-2.30289	12	-0.105085
chr5:72511720-72512442	4.47888e-06	0.00230891	0.610527	-0.819001	-2.29802	14	-0.205845
chr17:63532955-63533933	2.80853e-07	0.00030845	0.674963	-0.900088	-2.29268	10	-0.388217
chr1:3059050-3059268	1.50532e-05	0.00447345	0.593325	-0.766107	-2.2887	17	-0.166827
chr12:25055599-25056246	4.77741e-06	0.00232285	0.610527	-0.708083	-2.28448	23	-0.149429
chr5:1053544-1053807	5.56704e-06	0.00242654	0.610527	-0.835301	-2.27558	13	-0.261812
chr4:69048062-69048437	1.47437e-06	0.00107925	0.643552	-0.870428	-2.25971	11	-0.140782
chr1:3038067-3038343	1.75032e-05	0.00475409	0.57561	-0.766432	-2.25912	16	-0.138063
chr16:75284680-75285821	9.10901e-06	0.003325	0.593325	-0.645308	-2.25895	30	-0.117309
chr2:74781494-74782685	1.99347e-05	0.00512131	0.57561	-0.675093	-2.25032	25	-0.122642
chr5:135364507-135365036	1.33441e-05	0.00416138	0.593325	-0.709011	-2.24938	22	-0.114766
chr18:46447718-46448083	2.04565e-06	0.00126032	0.627257	-0.866132	-2.24855	11	-0.194201
chr18:19756794-19757080	1.63261e-06	0.00108526	0.643552	-0.882164	-2.24703	10	-0.333439
chr22:19742901-19744729	1.54207e-05	0.00452938	0.57561	-0.80006	-2.24488	14	-0.260824
chr1:34090605-34090854	1.42045e-05	0.00436166	0.593325	-0.822318	-2.24021	13	-0.181872
chr1:3310102-3311035	1.73849e-05	0.00475409	0.57561	-0.818716	-2.2304	13	-0.149111
chr11:57414400-57414664	1.6109e-05	0.00465759	0.57561	-0.687359	-2.21762	23	-0.147741
chr17:17109893-17110296	5.84991e-06	0.00250455	0.610527	-0.865531	-2.20466	10	-0.166143
chr21:47407675-47408456	3.53499e-06	0.00194117	0.627257	-0.916706	-2.17724	8	-0.214722
chr14:52534581-52536722	3.43005e-05	0.00746922	0.557332	-0.673866	-2.17408	23	-0.107338
chr7:2563610-2564056	1.55241e-07	0.000196069	0.690132	-0.958112	-2.17092	7	-0.366734
chr10:26855906-26856198	8.88062e-06	0.00329889	0.593325	-0.903851	-2.14671	8	-0.281872
chr20:35169189-35169540	2.84055e-05	0.00670582	0.57561	-0.822205	-2.13452	11	-0.117903
chr5:150004670-150004984	4.80542e-05	0.00927505	0.557332	-0.798927	-2.13286	12	-0.113958
chr18:19928416-19929329	3.15099e-05	0.00725854	0.557332	-0.820757	-2.13076	11	-0.185422
chr16:2088753-2088998	3.65014e-05	0.00768354	0.557332	-0.818218	-2.12417	11	-0.100839
chr1:2997272-2997473	4.27408e-05	0.00867088	0.557332	-0.816158	-2.11882	11	-0.147905
chr1:221054554-221054888	4.8101e-05	0.00927505	0.557332	-0.829519	-2.11293	10	-0.330331
chr16:30959242-30959533	8.03815e-06	0.00305727	0.593325	-0.948135	-2.0526	6	-0.102918
chr18:10454082-10454296	3.62772e-05	0.00768354	0.557332	-0.898858	-2.03666	7	-0.153056
chr19:5036959-5037220	1.81224e-05	0.00481865	0.57561	-0.940346	-2.03574	6	-0.103132
chr1:221055492-221055800	3.24709e-05	0.00725854	0.557332	-0.932621	-2.01901	6	-0.243349
chr17:40936445-40936668	2.45513e-05	0.00602103	0.57561	0.930962	1.95455	6	0.317892
chr19:58861341-58862406	1.71449e-05	0.00475409	0.57561	0.934315	1.96159	6	0.130046
chr3:147115764-147116421	9.2492e-06	0.003325	0.593325	0.922949	2.02135	7	0.255556
chrX:8751285-8751608	7.94571e-07	0.000692098	0.659444	0.921462	2.11352	8	0.258702
chr9:1050078-1050510	4.55918e-05	0.00901484	0.557332	0.741033	2.1202	16	0.254831
chr9:129386112-129389231	2.34664e-05	0.00581138	0.57561	0.789775	2.13122	13	0.145045
chr12:54412990-54413346	4.29082e-05	0.00867088	0.557332	0.806041	2.13323	12	0.188541
chr3:138656627-138659107	4.65063e-05	0.00910658	0.557332	0.707669	2.14867	20	0.17017
chr1:119531991-119532196	2.61595e-05	0.00623386	0.57561	0.753544	2.15599	16	0.244686
chr20:62550713-62551523	2.58455e-05	0.00621769	0.57561	0.815836	2.15915	12	0.122572
chr7:153583317-153585666	1.95264e-05	0.00508492	0.57561	0.681702	2.16622	25	0.105414
chr3:147108511-147111703	4.57598e-06	0.00231178	0.610527	0.654993	2.1674	31	0.170573
chr11:1892037-1892556	9.64534e-06	0.003325	0.593325	0.663334	2.1688	28	0.285945
chr1:75595813-75596162	1.07164e-05	0.0035618	0.593325	0.730975	2.17962	19	0.104479
chr7:27291119-27292197	1.77257e-05	0.00476331	0.57561	0.781529	2.1837	15	0.20556
chr1:217310749-217311178	1.93165e-05	0.00508264	0.57561	0.746045	2.19436	18	0.15106
chr3:147077115-147077672	5.22852e-06	0.00235844	0.610527	0.769136	2.22912	17	0.168402
chr7:27282086-27283136	2.33304e-06	0.00133937	0.627257	0.681602	2.23381	29	0.141922
chr10:106028542-106029047	4.20388e-06	0.00221229	0.610527	0.785878	2.24851	16	0.184455
chr6:32116590-32117229	1.85314e-06	0.00117923	0.643552	0.68208	2.24947	30	0.124503
chr6:1381743-1385211	3.73288e-06	0.00200623	0.627257	0.771841	2.27023	18	0.155088
chr12:5603587-5603990	2.24678e-06	0.00131985	0.627257	0.756369	2.29653	20	0.106374
chr13:36052553-36053119	3.23006e-07	0.000339964	0.674963	0.779579	2.32455	19	0.214669
chrX:39864525-39869106	5.10496e-07	0.000494768	0.659444	0.756929	2.33999	22	0.166165
chr10:135341255-135342561	4.70962e-08	7.43531e-05	0.719513	0.740638	2.40825	27	0.113739
chr3:147142181-147142391	1e-10	6.315e-07	NA	0.958122	2.77684	17	0.371751
chr3:147126988-147128999	1e-10	6.315e-07	NA	0.748789	2.83725	53	0.186975
chr6:101846766-101847135	1e-10	6.315e-07	NA	0.978051	2.99729	21	0.395708

## Sheet: MCvsTM_genes
	pval	padj	log2err	ES	NES	size	dif_beta
CSMD2	1e-10	2.82436e-08	NA	-0.690288	-3.22259	133	-0.160401
FAM155A	1e-10	2.82436e-08	NA	-0.69563	-3.05201	88	-0.206373
ZMAT4	1e-10	2.82436e-08	NA	-0.921393	-3.02808	25	-0.264112
KCND2	1e-10	2.82436e-08	NA	-0.844663	-2.95218	33	-0.210061
FAT3	1e-10	2.82436e-08	NA	-0.683303	-2.87008	70	-0.10413
TIAM1	1e-10	2.82436e-08	NA	-0.793897	-2.83739	35	-0.115963
ZFPM2	1e-10	2.82436e-08	NA	-0.647192	-2.75158	76	-0.122867
GATA6	1e-10	2.82436e-08	NA	-0.824504	-2.7078	26	-0.261479
AXIN2	1e-10	2.82436e-08	NA	-0.869335	-2.70258	21	-0.271343
PCDH7	1e-10	2.82436e-08	NA	-0.726499	-2.68218	40	-0.182109
PDE1A	1.12771e-10	3.07329e-08	0.839089	-0.78227	-2.67919	29	-0.10894
THSD7B	1.10604e-10	3.06808e-08	0.839089	-0.734266	-2.65989	37	-0.104419
NKD2	4.02026e-10	9.46223e-08	0.814036	-0.717703	-2.6276	39	-0.201197
WNT11	4.13717e-10	9.50724e-08	0.814036	-0.830736	-2.58258	21	-0.152565
PLCE1	1e-10	2.82436e-08	NA	-0.612139	-2.57224	69	-0.112152
PGBD5	2.67222e-09	4.74417e-07	0.774939	-0.657494	-2.53822	47	-0.113129
IDO2	3.09633e-08	4.25649e-06	0.719513	-0.768049	-2.49297	24	-0.130974
CLNK	1.72684e-08	2.53063e-06	0.733762	-0.638779	-2.46597	47	-0.141807
APBB1IP	6.51416e-08	7.60834e-06	0.704976	-0.780062	-2.46394	22	-0.286844
ST8SIA4	1.40524e-07	1.48966e-05	0.690132	-0.709431	-2.42972	29	-0.12843
CDH18	4.13152e-08	5.30405e-06	0.719513	-0.840374	-2.42839	16	-0.123743
EPHA3	1.03505e-06	8.22472e-05	0.643552	-0.770857	-2.38925	20	-0.172728
SH3GL2	6.09104e-07	5.40675e-05	0.659444	-0.803112	-2.32072	16	-0.103927
CRISPLD1	8.79119e-07	7.18749e-05	0.659444	-0.824734	-2.31357	14	-0.184166
TLL1	1.09193e-06	8.48103e-05	0.643552	-0.69655	-2.30993	27	-0.109524
SLC9A3R2	1.90362e-06	0.000138181	0.643552	-0.690139	-2.28867	27	-0.127372
IRX1	2.31028e-06	0.000161657	0.627257	-0.784897	-2.26808	16	-0.170703
SEMA3E	2.53567e-06	0.00017309	0.627257	-0.783343	-2.26359	16	-0.104061
RGS7BP	4.61851e-06	0.000281349	0.610527	-0.802186	-2.25031	14	-0.111207
IDO1	7.55022e-06	0.000408659	0.610527	-0.883793	-2.22522	9	-0.137206
ZNF804A	8.31848e-06	0.000436552	0.593325	-0.862687	-2.21245	10	-0.132485
DUSP6	1.04821e-05	0.000523567	0.593325	-0.753128	-2.20802	17	-0.228566
C1orf198	2.8652e-05	0.00122275	0.57561	-0.728096	-2.19295	18	-0.134173
RELN	8.0467e-06	0.000428073	0.593325	-0.56775	-2.17503	46	-0.111937
RSAD2	5.70134e-06	0.000326807	0.610527	-0.930835	-2.17419	7	-0.121776
CSMD2-AS1	5.03034e-05	0.00190125	0.557332	-0.819069	-2.174	11	-0.186632
DLG3	1.12323e-05	0.000553914	0.593325	-0.621997	-2.17394	33	-0.124733
DOK5	7.19185e-05	0.00252756	0.538434	-0.696482	-2.15872	20	-0.144116
CDH10	4.40565e-05	0.00172199	0.557332	-0.78111	-2.15759	13	-0.146418
ZNF497	1.53047e-05	0.000728369	0.57561	-0.917711	-2.14353	7	-0.255806
CADPS	3.07613e-06	0.000202477	0.627257	-0.501084	-2.1153	71	-0.130692
HDAC11	4.0245e-05	0.00159278	0.557332	-0.676566	-2.1033	21	-0.113533
LOC100132111	7.53667e-05	0.00260745	0.538434	-0.748637	-2.1001	14	-0.124982
CNTFR	0.000114157	0.00361164	0.538434	-0.813263	-2.0857	10	-0.173811
LOC150622	0.000113194	0.00359893	0.538434	-0.851886	-2.08251	8	-0.175325
PPARG	8.93249e-05	0.00299692	0.538434	-0.720383	-2.08166	16	-0.10104
LPPR1	0.000339942	0.00825103	0.498493	-0.783584	-2.07982	11	-0.128346
MSC	0.000354616	0.00852724	0.498493	-0.782186	-2.07611	11	-0.102928
HLX	0.00011027	0.00353911	0.538434	-0.636455	-2.05153	23	-0.206679
LOC100129066	0.000222234	0.00597264	0.518848	-0.797487	-2.04524	10	-0.137212
HS3ST2	0.000315917	0.00785192	0.498493	-0.676382	-2.03719	18	-0.126145
CASC20	0.000304042	0.00763004	0.498493	-0.830069	-2.02918	8	-0.102227
FLJ27354	0.000423742	0.0096375	0.498493	-0.821231	-2.00757	8	-0.125668
PLA2G2F	0.000135744	0.00411411	0.518848	-0.901157	-2.00478	6	-0.130975
SYNDIG1	0.000325998	0.00801274	0.498493	-0.612572	-1.97455	23	-0.134193
RASL11B	4.62859e-05	0.00178337	0.557332	-0.942051	-1.9682	5	-0.172431
ZPLD1	0.000119782	0.00372139	0.538434	-0.929906	-1.94283	5	-0.12698
MIR7515HG	0.000326677	0.00801674	0.498493	-0.911205	-1.90376	5	-0.135114
ZNF833	0.000347683	0.0083865	0.498493	0.872082	1.81892	6	0.110051
NPSR1	0.00040132	0.00929716	0.498493	0.540594	1.87626	37	0.103607
LSP1	4.01764e-05	0.00159278	0.557332	0.526354	1.99915	54	0.177637
CPNE8	0.000155007	0.00448396	0.518848	0.720575	2.00723	15	0.163288
ITGAV	0.000316445	0.00785249	0.498493	0.690787	2.01613	17	0.120703
TNFAIP2	0.000300321	0.0075735	0.498493	0.692228	2.02033	17	0.115024
LOC101927292	9.4488e-05	0.00312293	0.538434	0.730629	2.03524	15	0.164633
MYHAS	0.00015825	0.00454392	0.518848	0.649791	2.04637	24	0.190471
KCNH1	3.33587e-05	0.00138554	0.557332	0.590144	2.04823	37	0.117442
HOPX	3.37979e-05	0.00138893	0.557332	0.750849	2.09156	15	0.161855
OAF	2.93016e-05	0.00123688	0.57561	0.817362	2.14628	12	0.18262
LINC01517	2.06464e-05	0.000933728	0.57561	0.692027	2.14933	22	0.11747
NBEA	2.24708e-08	3.26226e-06	0.733762	0.55485	2.27129	78	0.165066
PCSK2	6.84771e-07	5.84464e-05	0.659444	0.674201	2.28666	32	0.157116
LINC00669	5.1411e-07	4.67029e-05	0.659444	0.701085	2.30486	29	0.122955
PTPRE	6.5088e-07	5.6802e-05	0.659444	0.729136	2.30536	25	0.110866
DDAH2	2.60989e-07	2.54982e-05	0.674963	0.69194	2.32784	31	0.104266
ZIC4	1.38285e-08	2.04583e-06	0.74774	0.615797	2.34725	55	0.136706
USP43	3.33446e-08	4.54355e-06	0.719513	0.696568	2.36596	34	0.161436
METRNL	1.17844e-08	1.79469e-06	0.74774	0.675691	2.38658	40	0.146509
CYP2E1	3.6694e-08	4.85831e-06	0.719513	0.833297	2.43206	17	0.170921
WNK4	2.68757e-09	4.74417e-07	0.774939	0.817926	2.51664	21	0.215424
LGR4	1.34092e-10	3.59136e-08	0.826657	0.686979	2.522	47	0.103596
GRIK2	1e-10	2.82436e-08	NA	0.718437	2.56312	42	0.171123
AJAP1	1e-10	2.82436e-08	NA	0.665687	2.64611	68	0.135175
CADM1	1e-10	2.82436e-08	NA	0.677299	2.77253	78	0.13369

## Sheet: MCvsTM_promoters
	pval	padj	log2err	ES	NES	size	dif_beta
TIAM1	1e-10	1.812e-07	NA	-0.667818	-2.90345	77	-0.104326
PLD6	1e-10	1.812e-07	NA	-0.925802	-2.72236	15	-0.241113
SOX5	1e-10	1.812e-07	NA	-0.588923	-2.67392	104	-0.110462
CDC42EP3	3.69067e-09	3.67812e-06	0.774939	-0.722189	-2.65675	34	-0.150751
NEK6	2.72124e-09	3.01332e-06	0.774939	-0.670369	-2.62386	46	-0.170378
TMEM204	2.91421e-08	2.00296e-05	0.733762	-0.758296	-2.58153	25	-0.137389
ADPRHL1	9.99728e-08	5.38556e-05	0.704976	-0.704975	-2.4895	31	-0.101776
CLNK	2.38018e-08	1.69435e-05	0.733762	-0.8881	-2.48743	13	-0.301239
PM20D1	1.78478e-08	1.31756e-05	0.733762	-0.902868	-2.46016	12	-0.235475
DLG3	1.55953e-06	0.000518077	0.643552	-0.651164	-2.42449	35	-0.111775
CCRL2	2.19277e-06	0.000652334	0.627257	-0.776305	-2.40234	17	-0.128881
FAM65C	1.81807e-06	0.000549056	0.643552	-0.743262	-2.35492	20	-0.186406
GRAP2	7.96731e-06	0.00194507	0.593325	-0.620221	-2.32026	36	-0.102007
TBX1	6.39723e-06	0.00165597	0.610527	-0.746095	-2.30934	18	-0.245439
PLA2G2A	1.63893e-05	0.0035898	0.57561	-0.782967	-2.30235	15	-0.130548
GSTM5	1.66505e-06	0.00052679	0.643552	-0.855887	-2.2693	11	-0.159994
SULT1C4	1.66505e-06	0.00052679	0.643552	-0.855066	-2.26713	11	-0.112041
RBPJL	8.64974e-06	0.00205246	0.593325	-0.831482	-2.26565	12	-0.101058
HS6ST2	1.21439e-05	0.00278222	0.593325	-0.877122	-2.25428	10	-0.109527
EPS15	1.71198e-05	0.00366916	0.57561	-0.804641	-2.25368	13	-0.189546
SERPINA10	4.89486e-05	0.00777855	0.557332	-0.764421	-2.24781	15	-0.142308
TAGLN3	1.31184e-05	0.00293792	0.593325	-0.749811	-2.24558	16	-0.111526
MSR1	2.37858e-05	0.00464802	0.57561	-0.797969	-2.23499	13	-0.263315
HMGB4	4.52212e-06	0.00126951	0.610527	-0.841864	-2.23212	11	-0.247601
MYL9	2.59429e-05	0.0049247	0.57561	-0.865624	-2.22473	10	-0.133104
LOC100130522	3.98008e-05	0.00658041	0.557332	-0.857539	-2.20395	10	-0.349272
YPEL4	2.82165e-05	0.00530577	0.57561	-0.734206	-2.19884	16	-0.171641
MBL2	8.97857e-08	4.97113e-05	0.704976	-0.960865	-2.19477	7	-0.216768
HOXB2	3.56388e-05	0.00612814	0.557332	-0.729738	-2.18546	16	-0.197077
C6	1.48935e-05	0.00329841	0.593325	-0.823765	-2.18413	11	-0.122571
DMGDH	1.44006e-06	0.000503567	0.643552	-0.922273	-2.17958	8	-0.15147
EDNRA	5.36825e-05	0.00816794	0.557332	-0.616592	-2.16705	28	-0.119434
KCNMB1	6.53428e-05	0.00936988	0.538434	-0.79314	-2.16117	12	-0.151163
TRDN	3.12845e-05	0.0058192	0.557332	-0.860125	-2.11716	9	-0.140663
TWIST2	2.26177e-09	2.78786e-06	0.774939	-0.986281	-2.10288	6	-0.214765
APOBEC3F	5.23718e-05	0.00803002	0.557332	-0.875645	-2.06939	8	-0.163746
BOLA2	4.05164e-05	0.00658041	0.557332	-0.90346	-2.06365	7	-0.102736
BOLA2B	4.05164e-05	0.00658041	0.557332	-0.90346	-2.06365	7	-0.102736
LOC101927964	2.96323e-07	0.000125666	0.674963	-0.981571	-1.96958	5	-0.457881
FLJ46066	2.17213e-05	0.00429045	0.57561	-0.956649	-1.91957	5	-0.210327
LSP1	3.62442e-05	0.00617453	0.557332	0.55096	1.99983	44	0.196619
ZIC1	4.91721e-05	0.00777855	0.557332	0.593973	2.0466	34	0.110433
MYH2	3.18228e-05	0.0058192	0.557332	0.805909	2.06259	11	0.172532
GSTO2	3.83427e-05	0.00647667	0.557332	0.656099	2.07852	25	0.118446
TEKT3	1.9057e-05	0.00387597	0.57561	0.754271	2.14407	16	0.255686
CLDN15	1.85522e-05	0.00385191	0.57561	0.75491	2.14589	16	0.195255
FOXL1	1.73848e-05	0.0036863	0.57561	0.789377	2.15931	14	0.224378
HPN	1.89076e-05	0.00387597	0.57561	0.776398	2.172	15	0.164702
TBX15	1.0566e-07	5.54214e-05	0.704976	0.596644	2.26744	54	0.179647
DCN	6.33414e-07	0.000236371	0.659444	0.757716	2.30329	21	0.1056
EVX1	2.89546e-07	0.000125666	0.674963	0.683129	2.31149	32	0.141717
UACA	5.18549e-08	3.3341e-05	0.719513	0.771592	2.38001	22	0.105636
SLC26A10	3.09134e-08	2.05389e-05	0.719513	0.777811	2.39919	22	0.179349
PRDM9	1.07443e-09	1.64735e-06	0.788187	0.923865	2.42688	12	0.1677
ZIC4	1e-10	1.812e-07	NA	0.772218	2.72072	38	0.201911
GRIK2	1e-10	1.812e-07	NA	0.978044	2.73611	15	0.40692
