# Supplementary material for: Multiomic analysis implicates nuclear hormone receptor signalling in clustering epilepsy
Source: Transl Psychiatry. 2024 Jan 27;14:65. doi: 10.1038/s41398-024-02783-5 (PMC10821879; doi:10.1038/s41398-024-02783-5)
Supplement: Supplementary file 5 — Supplementary Table4 [file 41398_2024_2783_MOESM5_ESM.xlsx]

## Sheet: AFvFC.05
	baseMean	log2FoldChange	lfcSE	pvalue	padj
AC127502.1	126.435	0.971422	0.184281	5.23041e-09	1.64214e-05
ADCY2	41.6407	1.09894e-06	0.0014427	1.42426e-05	0.00770966
ADPRH	260.998	-1.5978e-05	0.00144272	4.26166e-05	0.0145434
AL031777.3	26.9188	-6.54786e-06	0.0014427	0.000197603	0.0378289
ANK1	233.802	-2.92528	0.779281	1.64507e-05	0.00833043
AP5Z1	2577.69	-0.281099	0.101128	0.000189575	0.0367401
AR	236.186	3.6357	0.771193	2.54157e-08	6.24141e-05
ATP6V0E1	7303.28	-0.660777	0.194734	3.06593e-05	0.0120322
BLOC1S5-TXNDC5	25.4809	-1.25668e-08	0.0014427	5.17958e-06	0.0046088				Supplementary Table 4
CAMK2B	22.4246	-4.65017e-06	0.0014427	0.000276298	0.0483795
CKB	2768.97	-1.44683	0.466782	0.000111084	0.0285867
COL10A1	82.0843	3.57919	0.890521	4.19299e-07	0.000598377
CYB561	1903.57	-1.76098e-05	0.00144272	0.000212922	0.039791
DCAF6	4461.8	-0.460842	0.166984	0.000212643	0.039791
DOCK3	86.2339	-6.61936e-06	0.0014427	0.000231974	0.0418566
DOCK4	226.523	2.39803	0.440102	9.86673e-10	7.74439e-06
EBF4	98.0354	2.44857	0.553934	1.8545e-07	0.000323193
EGLN1	1966.25	0.350417	0.120093	0.000101019	0.0274893
ELFN2	124.695	2.9458	1.22093	0.000127027	0.0302133
EPB41L4A	82.7522	1.04085	0.327367	4.12881e-05	0.0145434
FGFBP3	58.5296	0.787501	0.244388	4.70229e-05	0.0153784
FHL1	10615.9	1.05292	0.389814	0.000138872	0.0307972
FZD3	48.0736	2.64495e-06	0.0014427	5.41118e-06	0.0046088
GALNT5	9045.61	-1.40778	0.417457	4.22485e-05	0.0145434
GOLGA2P10	161.239	0.963727	0.273718	1.18899e-05	0.00717875
GOLGA2P7	691.543	0.880104	0.237	5.87184e-06	0.0046088
GUCY1A2	80.6027	3.12745	1.22776	9.87523e-05	0.0274893
HHIPL1	1376.64	-1.26275	0.235335	4.81596e-09	1.64214e-05
HLA-DPA1	94.0745	-9.23856e-06	0.0014427	0.000121842	0.0298855
HOXB3	941.314	1.83081	0.710035	0.000132858	0.0306616
INHBB	1863.73	2.38467	0.784523	2.84007e-05	0.0117325
LHX8	73.9564	-1.57182e-06	0.0014427	0.00011477	0.0285977
LIPE	79.6319	1.53813	0.418529	5.69895e-06	0.0046088
LRP4	726.752	1.14888	0.435164	0.000158093	0.0322304
MAP7D2	12.3882	2.93711e-06	0.0014427	0.00027737	0.0483795
MAPK3	3194.44	-0.613708	0.209931	0.000139492	0.0307972
MECOM	80.8286	-8.90558e-06	0.0014427	9.36877e-06	0.0060678
MEST	1544.52	4.27016	1.379	9.66333e-06	0.0060678
MMP1	6436.95	3.95576	1.64387	6.55338e-05	0.0197836
MPC2	2042.04	-0.994578	0.223546	4.77253e-07	0.000624326
MTM1	308.68	-1.19925	0.238236	2.78315e-08	6.24141e-05
MYRF	28.819	1.50307	0.593677	0.000229917	0.0418566
NETO2	130.03	1.71183	0.544407	3.05649e-05	0.0120322
NF2	2852.78	-2.35339e-05	0.00144274	0.000144282	0.0307972
NOVA1	57.7943	5.15272	0.824938	3.16539e-11	4.96903e-07
NTRK2	303.173	-5.60414	1.42056	1.61093e-05	0.00833043
OPHN1	294.103	-0.965885	0.334691	0.000176466	0.0347975
PAPPA2	329.561	2.01804	0.801979	0.000145177	0.0307972
PCDHAC2	40.0501	1.57968e-06	0.0014427	0.000155871	0.0321955
PCSK5	303.404	2.17385	0.587149	3.56262e-06	0.0037284
PDK1	687.493	0.933399	0.276591	1.86416e-05	0.00876645
PITX1	51.4884	4.97983	1.67274	2.33584e-05	0.00991027
PLA2G15	1673.03	-1.07015	0.355524	0.000125263	0.0302133
PLEKHA7	331.109	-9.45006e-06	0.00144271	9.50152e-08	0.000186444
PLPP2	82.9539	2.61544	0.815975	2.0104e-05	0.00876645
POLR2L	8570.66	-1.73435e-05	0.00144272	0.000172465	0.0347096
PPARGC1A	136.598	2.18704e-06	0.0014427	7.72115e-05	0.0228692
PRKD2	877.297	-0.388422	0.116193	3.2259e-05	0.0123513
PSG2	140.37	-2.36433	0.501703	2.05882e-07	0.000323193
PTMA	12477.8	0.511683	0.160568	4.07034e-05	0.0145434
PWP2	47.3495	1.42102e-06	0.0014427	0.000226677	0.0418566
RASL12	15.3948	1.08908e-06	0.0014427	0.000276066	0.0483795
RBKS	77.1288	-1.56404e-05	0.00144271	0.000134314	0.0306616
RNF144B	465.928	-1.2697	0.424806	0.000143082	0.0307972
RUFY3	1002.26	0.783166	0.148571	4.36752e-09	1.64214e-05
RUNX1T1	1079.07	1.03421	0.332403	4.23769e-05	0.0145434
S100A1	36.54	-8.9231e-06	0.0014427	8.88512e-05	0.0253597
SENP3-EIF4A1	11.5882	6.09729	2.37999	7.47451e-06	0.00558737
SERPINA3	86.4119	2.21693	0.799837	0.000103826	0.0276247
SLC31A2	788.256	-2.05514e-05	0.00144273	5.40286e-05	0.0169628
SMO	932.18	1.5346	0.433983	8.34012e-06	0.00569231
SOX12	1540.32	0.590717	0.20137	8.40956e-05	0.0244469
SPX	7.57489	1.87638e-06	0.0014427	0.000151444	0.0316982
STC1	1880.35	2.32922	0.803952	4.55749e-05	0.015222
TACR1	6.8827	-4.36291e-06	0.0014427	0.000113969	0.0285977
TBC1D3	8.22263	2.21748e-07	0.0014427	7.90013e-06	0.0056371
TBX1	503.073	4.54367	1.61278	1.85535e-05	0.00876645
TET3	351.532	1.48382	0.43486	1.32941e-05	0.00762761
TEX14	8.56761	3.0171	1.14037	0.000134772	0.0306616
TGM5	26.0333	-5.48723e-06	0.0014427	1.90753e-05	0.00876645
THSD8	19.3296	1.04096e-06	0.0014427	0.000177335	0.0347975
TMEM176B	61.8535	1.15109e-06	0.0014427	1.81119e-06	0.00203086
TSLP	52.0713	1.50659e-06	0.0014427	6.39596e-05	0.019687
USH2A	29.1064	-4.06308	0.982494	4.35379e-06	0.00427161
UTP14C	63.0762	4.29643e-07	0.0014427	9.55659e-07	0.001154
ZCCHC3	692.301	0.552282	0.192297	0.000101566	0.0274893
ZNF184	135.978	0.621152	0.215043	0.000110359	0.0285867
ZNF627	258.507	0.503817	0.160607	4.94505e-05	0.0158423
ZNF711	34.3692	3.64561	1.09868	1.9607e-05	0.00876645
ZNF853	115.928	3.32031	1.0345	1.36051e-05	0.00762761

## Sheet: MCvFC.05
	baseMean	log2FoldChange	lfcSE	pvalue	padj
A2M	564.403	-1.74762e-06	0.0014427	5.88182e-05	0.0263162
AC007244.1	29.6412	5.7896	0.922743	1.967e-10	1.58412e-06
AC012254.2	22.4106	-1.26628e-07	0.0014427	5.3849e-05	0.0255102
ADAM8	69.8042	2.10485	0.748644	0.00014175	0.0444659
BLOC1S5-TXNDC5	25.4809	1.33588e-07	0.0014427	0.000121036	0.0423811
C2rf88	106.451	-4.77152e-06	0.0014427	7.35329e-05	0.0288877
CA5BP1	360.446	-0.642634	0.21912	0.000105758	0.0393996
CDH18	251.749	-1.10949e-06	0.0014427	4.96744e-05	0.0250033
CITED4	47.9378	2.44196	0.861856	0.000136482	0.0439664
CLEC12A	98.0077	5.35696	1.52145	1.02558e-05	0.00750864
CLEC2A	150.995	6.28444	2.00991	2.61766e-05	0.016865
COL10A1	82.0843	3.82081	1.02242	4.06933e-06	0.00364138
DOCK4	226.523	2.44576	0.522806	1.06213e-07	0.000342155
EHD3	2093.4	2.26225	0.766444	9.40539e-05	0.0360697
EIF1AY	144.783	8.92287	0.995151	6.19486e-18	9.97805e-14
FBN2	17422	-3.46889e-06	0.0014427	6.16366e-05	0.0268319
FGF9	405.351	-1.27188e-06	0.0014427	5.27282e-05	0.0255102
FGFBP3	58.5296	1.10007	0.271028	2.61141e-06	0.00323554
HRCT1	155.2	-5.32347e-06	0.0014427	7.23879e-05	0.0288877
IGF1	82.6691	-2.15545e-06	0.0014427	7.05695e-05	0.0288877
IL7	203.419	3.35431	0.860808	3.01715e-06	0.00347124
KCMF1	2035.88	-5.09969e-05	0.00144302	1.38691e-07	0.000372317
KCNJ8	260.238	-2.48402e-06	0.0014427	0.000123893	0.0424585
KDM6A	684.391	-0.968481	0.196867	3.33034e-08	0.000134105
LGALS9	250.13	3.50309	1.06693	2.94448e-05	0.0172929
MLPH	498.915	2.14821	0.759613	0.000135626	0.0439664
MMP1	6436.95	5.2375	1.65297	3.00615e-05	0.0172929
MTM1	308.68	-1.3331	0.294389	2.27943e-07	0.000524496
NETO2	130.03	2.36745	0.606859	3.41774e-06	0.00349091
NLGN1	408.799	-2.2446	0.550933	1.6439e-06	0.00220652
NLGN4Y	491.519	7.61987	2.12933	4.47176e-06	0.00379087
NOVA1	57.7943	4.917	0.939611	1.28227e-08	6.88452e-05
PDE4DIP	7046.49	-1.35898e-05	0.00144271	5.78608e-05	0.0263162
PHKA1	189.533	4.20079	0.995772	7.90538e-07	0.00137794
PI16	677.226	-1.3697e-06	0.0014427	1.01687e-06	0.00148898
PLCE1	487.647	-5.39041e-06	0.0014427	2.8582e-05	0.0172929
PPP4R2	1138.96	-0.566297	0.144896	3.72066e-06	0.00352521
PRKY	320.496	5.81324	2.35129	0.000115995	0.0415185
PSTPIP1	41.0406	-2.85896e-06	0.0014427	8.55493e-07	0.00137794
QPRT	870.796	2.36698	0.551402	6.74361e-07	0.00135774
RUFY3	1002.26	0.642561	0.184752	1.79549e-05	0.0125739
SAMD5	53.0418	4.16961	1.51569	0.000130497	0.0437899
SDK2	154.443	4.43648	1.46997	6.50831e-05	0.0275867
SLC41A2	402.824	-0.690235	0.23479	0.000107629	0.0393996
SOCS1	138.121	3.11176	0.950607	3.13321e-05	0.0174023
SOX12	1540.32	0.756215	0.234554	4.30964e-05	0.0223921
TMEM130	540.32	-3.82579e-06	0.0014427	8.03766e-06	0.00616488
TXLNGY	204.942	6.44736	1.71764	3.46772e-06	0.00349091
USP53	2778.7	-1.84745	0.56543	3.41513e-05	0.0183358
UTP14C	63.0762	1.85283e-07	0.0014427	6.11201e-06	0.0049223
ZMYND12	15.8153	2.38941	0.699742	2.36859e-05	0.0158962
ZRSR2	368.555	-2.04364e-05	0.00144273	0.000143554	0.0444659

## Sheet: TMvMC.05
	baseMean	log2FoldChange	lfcSE	pvalue	padj
A2M	564.403	4.20216	1.60047	0.000310098	0.0499201
ABCC9	1341.64	5.26914	1.80037	0.000136992	0.0348414
AC058822.1	53.6525	5.84783e-07	0.0014427	0.000161093	0.0354914
ACP5	231.183	-2.24295e-06	0.0014427	0.000127633	0.0335014
AL096711.2	130.728	-1.41528	0.486985	9.33755e-05	0.0297904
AP1S1	2675.48	-0.55784	0.181876	6.48907e-05	0.0237557
B3GNT5	20.5279	5.73902	1.33989	3.3629e-06	0.00341312
BMP6	508.642	2.21698	0.783764	0.000215182	0.0425445
CBARP	242.591	-1.18908e-05	0.00144271	0.000240727	0.0441546
CBX8	272.806	1.3685	0.478482	0.000162452	0.0354914
CD63	49655.5	-1.00463	0.366444	0.000151293	0.0354352
CDH18	251.749	1.12805e-06	0.0014427	0.000162364	0.0354914
CHEK1	316.138	-1.27433e-05	0.00144271	9.05982e-05	0.0297904
CLN6	651.403	-1.23118e-05	0.00144271	0.000227306	0.0429519
COL13A1	1192.14	-3.02468	0.762748	1.49459e-06	0.00218777
COL3A1	187831	1.661	0.515751	0.000172133	0.0364722
CPNE2	1260.46	-1.1126	0.344766	3.45697e-05	0.0164466
CTSD	43298.1	-1.30878e-05	0.00144271	4.36256e-06	0.00415097
CTSZ	21768.8	-9.94753e-06	0.0014427	4.84917e-05	0.0199524
CUTA	4219.29	-0.700999	0.274854	0.000271594	0.0475258
DENND1A	1084.48	-0.671667	0.190587	1.37484e-05	0.00902912
DEPTOR	1069.71	2.86329	1.07268	0.000311509	0.0499201
DES	119.973	3.1724	0.952271	4.31747e-05	0.0193321
DIAPH2	703.521	-0.59199	0.225109	0.000221327	0.0426517
EBP	476.522	-1.17593e-05	0.00144271	1.67536e-05	0.00944654
ELFN2	124.695	2.18372e-06	0.0014427	0.000304304	0.0498143
ERN1	652.654	0.847951	0.316328	0.000253957	0.0453542
ETS2	903.341	-1.20014	0.42714	0.000117869	0.032626
FASN	7398.66	-1.27112e-05	0.00144271	4.70422e-05	0.0198936
FCHSD1	1379.62	-0.678109	0.268674	0.000293762	0.0489237
FCMR	30.3643	-2.5057e-06	0.0014427	0.000218227	0.0425935
FGF18	59.9699	5.0532	1.23923	2.78298e-06	0.0032444
FOSL1	2478.49	-2.45754	0.530876	9.39716e-08	0.000238437
FOXO1	457.77	1.70675	0.470298	1.31622e-05	0.00902912
FUS	7695.59	-0.665215	0.237028	0.000137315	0.0348414
FXYD5	5121.47	-1.26423	0.462458	0.000145682	0.0354352
GLMP	3330.86	-0.650905	0.224392	0.000100252	0.0297904
GPR146	67.3555	1.78301	0.594645	0.000105668	0.0297904
GPR3	33.9316	-6.73844e-06	0.0014427	2.23283e-06	0.00283272
GTF2H2C2	270.272	-1.24268e-05	0.00144271	6.09503e-05	0.0237557
HNRNPL	6335.48	-0.390723	0.144802	0.000174887	0.0364722
HRCT1	155.2	2.69464	0.75017	1.57081e-05	0.00944654
IGF1	82.6691	9.36024	1.53992	1.07531e-10	8.18527e-07
INSYN2B	574.778	-5.41219e-06	0.0014427	5.83113e-06	0.00522195
KCNJ8	260.238	4.4084	1.22725	1.73783e-05	0.00944885
KIF5C	44.7763	-1.709e-06	0.0014427	2.98355e-06	0.0032444
KLHDC3	3049.12	0.717699	0.240609	0.00010499	0.0297904
LGALS9	250.13	-2.04569e-06	0.0014427	1.4234e-05	0.00902912
LRRN2	26.6818	4.63493	1.50572	9.85616e-05	0.0297904
MC4R	18.1542	-3.25838	1.1934	0.000147274	0.0354352
MGP	142.457	4.69797	1.65993	0.000185366	0.0381352
NAGA	2296.79	-0.53711	0.209633	0.000275363	0.0476377
NETO2	130.03	-3.40304	0.673703	1.04025e-08	3.95919e-05
NKX3-2	16.42	5.38757	1.67257	6.45028e-05	0.0237557
NOC4L	533.175	-2.14453e-05	0.00144273	0.000286431	0.0484514
NPC2	6432.31	-1.24341	0.224486	1.06084e-09	5.3834e-06
NPIPA5	84.3434	2.0966	0.784185	0.00029565	0.0489237
NRIP1	628.815	0.572192	0.220377	0.000254404	0.0453542
NRN1	5521.29	-1.39792	0.478096	8.20154e-05	0.0282501
OSGIN2	615.083	0.949911	0.330488	0.000147057	0.0354352
PAFAH1B3	191.455	-6.58438e-06	0.0014427	9.83843e-05	0.0297904
PCDHGA6	550.529	1.92723	0.605843	6.43409e-05	0.0237557
PERM1	12.0394	-3.37316e-06	0.0014427	0.000256205	0.0453542
PI16	677.226	6.58622	1.76676	8.53794e-06	0.00684114
PPP4R2	1138.96	0.557613	0.163794	2.54639e-05	0.0125053
PRR15	190.474	4.32931	1.50874	0.000163189	0.0354914
PSG2	140.37	-4.7574e-06	0.0014427	1.58076e-06	0.00218777
QPRT	870.796	-6.13031e-06	0.0014427	4.31131e-08	0.000131271
RAB6B	325.505	-6.21243e-06	0.0014427	8.35032e-05	0.0282501
RTTN	272.354	-1.1794e-05	0.00144271	1.35617e-05	0.00902912
SERPINA3	86.4119	5.54164	0.902233	8.10171e-11	8.18527e-07
SFT2D2	2117.29	0.665525	0.242883	0.000188068	0.0381754
SHOX	392.375	-5.60292e-07	0.0014427	0.000172579	0.0364722
SIAH2	1220.24	1.04173	0.321954	4.64868e-05	0.0198936
SLC16A1	2372.92	1.41754	0.517542	0.00022898	0.0429519
SLC2A12	71.8607	2.69012	0.587614	2.62446e-07	0.000570782
SMIM29	1064.32	-1.46605	0.490451	6.70978e-05	0.0237557
SMO	932.18	1.98799	0.556148	1.66365e-05	0.00944654
SORBS1	124.021	4.82255	1.26683	7.41565e-06	0.006272
SPOCK2	14.6158	3.77587	1.04019	1.3231e-05	0.00902912
SPRED3	203.141	-4.90706e-06	0.0014427	6.67828e-05	0.0237557
SPRY4	750.86	-5.86007e-06	0.0014427	2.38225e-05	0.0120891
SUSD2	122.718	-1.31714e-06	0.0014427	0.000150298	0.0354352
SUSD6	1582.28	1.00635	0.309242	3.69578e-05	0.0170498
SYT12	40.4674	3.92552	1.39653	0.000202319	0.0405277
TBC1D3K	51.1921	-1.20685e-07	0.0014427	7.62449e-07	0.00145094
TCF7L2	1727.78	1.66349	0.578055	0.000156856	0.0354914
TEDC2	67.1881	-5.86852e-06	0.0014427	2.04311e-05	0.0107256
TLE2	528.114	2.13305	0.716078	0.000126874	0.0335014
TMEM130	540.32	4.03778	0.952214	1.34291e-06	0.00218777
TNFSF10	67.9953	5.04544	1.65422	9.4557e-05	0.0297904
TRAFD1	1440.16	0.544654	0.182978	0.000103528	0.0297904
TSHR	12.6965	6.97565	2.39213	0.000125422	0.0335014
UBE4B	2812.8	-0.408876	0.154945	0.000231349	0.0429519
WDR76	163.017	-5.87963e-06	0.0014427	0.000284	0.0484514
