# Supplementary material for: Multiomic analysis implicates nuclear hormone receptor signalling in clustering epilepsy
Source: Transl Psychiatry. 2024 Jan 27;14:65. doi: 10.1038/s41398-024-02783-5 (PMC10821879; doi:10.1038/s41398-024-02783-5)
Supplement: Supplementary file 6 — Supplementary Table5 [file 41398_2024_2783_MOESM6_ESM.xlsx]

## Sheet: Sheet1
Background
1	A1BG
2	A2M
3	A4GALT
4	A4GNT
5	AAAS
6	AACS
7	AADACL2
8	AADACL4
9	AADAT
10	AAGAB
11	AAK1
12	AAMDC
13	AAMP
14	AAR2
15	AARD
16	AARS
17	AARS2
18	AARSD1
19	AASDH
20	AASDHPPT
21	AASS
22	AATF
23	AATK
24	ABAT
25	ABCA1
26	ABCA10
27	ABCA11P
28	ABCA12
29	ABCA13
30	ABCA17P
31	ABCA2
32	ABCA3
33	ABCA4
34	ABCA5
35	ABCA6
36	ABCA7
37	ABCA8
38	ABCA9
39	ABCB10
40	ABCB10P1
41	ABCB10P4
42	ABCB4
43	ABCB6
44	ABCB7
45	ABCB8
46	ABCB9
47	ABCC1
48	ABCC10
49	ABCC11
50	ABCC2
51	ABCC3
52	ABCC4
53	ABCC5
54	ABCC6
55	ABCC6P1
56	ABCC6P2
57	ABCC9
58	ABCD1
59	ABCD3
60	ABCD4
61	ABCE1
62	ABCF1
63	ABCF2
64	ABCF3
65	ABCG1
66	ABCG2
67	ABCG4
68	ABHD1
69	ABHD10
70	ABHD11
71	ABHD11-AS1
72	ABHD12
73	ABHD12B
74	ABHD13
75	ABHD14A
76	ABHD14A-ACY1
77	ABHD14B
78	ABHD15
79	ABHD16A
80	ABHD16B
81	ABHD17A
82	ABHD17AP1
83	ABHD17AP4
84	ABHD17B
85	ABHD17C
86	ABHD18
87	ABHD2
88	ABHD3
89	ABHD4
90	ABHD5
91	ABHD6
92	ABHD8
93	ABI1
94	ABI2
95	ABI3
96	ABI3BP
97	ABITRAM
98	ABL1
99	ABL2
100	ABLIM1
101	ABLIM2
102	ABLIM3
103	ABR
104	ABRACL
105	ABRAXAS1
106	ABRAXAS2
107	ABT1
108	ABTB1
109	ABTB2
110	AC000078.1
111	AC000089.1
112	AC000093.1
113	AC000120.3
114	AC001226.2
115	AC002310.4
116	AC002472.2
117	AC002985.1
118	AC002996.1
119	AC003002.3
120	AC003005.1
121	AC003042.2
122	AC003072.1
123	AC003112.1
124	AC003665.1
125	AC004057.1
126	AC004076.1
127	AC004080.3
128	AC004086.1
129	AC004151.1
130	AC004156.1
131	AC004223.3
132	AC004475.1
133	AC004551.1
134	AC004552.1
135	AC004556.1
136	AC004593.3
137	AC004687.2
138	AC004691.2
139	AC004706.3
140	AC004801.2
141	AC004805.1
142	AC004832.3
143	AC004890.2
144	AC004922.1
145	AC004951.2
146	AC004951.3
147	AC004967.1
148	AC004980.5
149	AC004980.6
150	AC004997.1
151	AC005000.1
152	AC005020.2
153	AC005041.1
154	AC005154.2
155	AC005154.5
156	AC005255.1
157	AC005258.1
158	AC005261.1
159	AC005324.3
160	AC005324.4
161	AC005520.1
162	AC005666.1
163	AC005670.2
164	AC005682.1
165	AC005702.1
166	AC005702.3
167	AC005726.1
168	AC005747.1
169	AC005759.1
170	AC005822.1
171	AC005832.4
172	AC005833.1
173	AC005840.1
174	AC005840.4
175	AC005865.2
176	AC005912.1
177	AC005943.1
178	AC005954.1
179	AC006001.3
180	AC006001.4
181	AC006011.1
182	AC006059.2
183	AC006064.6
184	AC006116.7
185	AC006254.1
186	AC006449.4
187	AC006453.2
188	AC006486.1
189	AC006504.3
190	AC006518.7
191	AC006538.1
192	AC006538.3
193	AC006978.1
194	AC007000.1
195	AC007040.2
196	AC007068.1
197	AC007192.1
198	AC007225.1
199	AC007229.1
200	AC007244.1
201	AC007256.1
202	AC007279.1
203	AC007318.1
204	AC007318.2
205	AC007325.2
206	AC007325.4
207	AC007326.4
208	AC007389.4
209	AC007450.4
210	AC007731.1
211	AC007731.4
212	AC007842.1
213	AC007906.2
214	AC007969.1
215	AC007998.2
216	AC008012.1
217	AC008013.1
218	AC008026.1
219	AC008038.1
220	AC008073.3
221	AC008132.1
222	AC008267.2
223	AC008397.2
224	AC008429.2
225	AC008494.1
226	AC008498.1
227	AC008507.1
228	AC008554.1
229	AC008581.2
230	AC008687.4
231	AC008687.7
232	AC008687.8
233	AC008695.1
234	AC008736.1
235	AC008750.8
236	AC008752.3
237	AC008755.1
238	AC008758.1
239	AC008758.3
240	AC008758.5
241	AC008758.6
242	AC008763.3
243	AC008764.4
244	AC008770.2
245	AC008770.4
246	AC008878.1
247	AC008878.3
248	AC008897.1
249	AC008982.1
250	AC009053.1
251	AC009070.1
252	AC009093.8
253	AC009093.9
254	AC009119.2
255	AC009120.1
256	AC009133.6
257	AC009136.2
258	AC009163.2
259	AC009163.4
260	AC009237.3
261	AC009238.1
262	AC009245.1
263	AC009299.2
264	AC009412.1
265	AC009487.2
266	AC009533.1
267	AC009690.1
268	AC009690.3
269	AC009779.3
270	AC009879.3
271	AC009948.1
272	AC010132.2
273	AC010132.3
274	AC010182.1
275	AC010186.2
276	AC010203.1
277	AC010323.1
278	AC010326.2
279	AC010326.4
280	AC010327.1
281	AC010343.1
282	AC010422.3
283	AC010422.6
284	AC010422.8
285	AC010442.3
286	AC010463.1
287	AC010468.1
288	AC010487.1
289	AC010507.1
290	AC010507.2
291	AC010522.1
292	AC010531.1
293	AC010542.3
294	AC010547.4
295	AC010605.1
296	AC010615.1
297	AC010616.1
298	AC010616.2
299	AC010618.1
300	AC010655.3
301	AC010724.1
302	AC010733.1
303	AC010761.1
304	AC010878.1
305	AC010900.1
306	AC011043.1
307	AC011043.2
308	AC011290.2
309	AC011295.1
310	AC011295.3
311	AC011330.1
312	AC011447.1
313	AC011448.1
314	AC011477.1
315	AC011487.1
316	AC011495.1
317	AC011497.2
318	AC011511.1
319	AC011511.4
320	AC011530.1
321	AC012085.1
322	AC012158.1
323	AC012184.2
324	AC012213.5
325	AC012254.2
326	AC012309.1
327	AC012314.14
328	AC012314.21
329	AC012358.2
330	AC012435.1
331	AC012488.2
332	AC012531.3
333	AC012618.3
334	AC012651.1
335	AC013268.1
336	AC013271.1
337	AC013394.1
338	AC013489.1
339	AC013717.1
340	AC015802.6
341	AC015813.2
342	AC015818.5
343	AC016582.1
344	AC016582.2
345	AC016582.3
346	AC016586.1
347	AC016629.1
348	AC016769.1
349	AC017083.3
350	AC017104.4
351	AC018362.3
352	AC018523.2
353	AC018630.2
354	AC018635.1
355	AC018638.1
356	AC018638.2
357	AC018638.4
358	AC018638.5
359	AC018755.3
360	AC018804.1
361	AC019117.3
362	AC019257.8
363	AC020898.1
364	AC020904.2
365	AC020909.1
366	AC020915.5
367	AC021087.2
368	AC021087.5
369	AC021106.1
370	AC021148.1
371	AC021723.1
372	AC022137.2
373	AC022137.3
374	AC022149.1
375	AC022210.1
376	AC022217.1
377	AC022306.1
378	AC022384.1
379	AC022400.7
380	AC022414.1
381	AC022415.1
382	AC022415.2
383	AC022826.2
384	AC022966.1
385	AC023055.1
386	AC023157.1
387	AC023794.4
388	AC024293.1
389	AC024451.2
390	AC024560.2
391	AC024592.3
392	AC024940.3
393	AC025048.6
394	AC025165.3
395	AC025165.6
396	AC025279.2
397	AC025283.2
398	AC025283.3
399	AC025423.2
400	AC025449.1
401	AC026150.2
402	AC026271.1
403	AC026273.1
404	AC026316.4
405	AC026355.3
406	AC026403.1
407	AC026412.1
408	AC026464.4
409	AC026464.6
410	AC026470.1
411	AC026877.1
412	AC026954.2
413	AC027237.1
414	AC027559.1
415	AC027644.4
416	AC027796.3
417	AC034102.1
418	AC034102.2
419	AC034236.1
420	AC037459.1
421	AC037482.2
422	AC040162.1
423	AC044860.1
424	AC046185.2
425	AC048338.1
426	AC048351.1
427	AC055811.2
428	AC055839.2
429	AC055876.4
430	AC058822.1
431	AC060766.1
432	AC060766.5
433	AC063944.2
434	AC063952.1
435	AC063976.2
436	AC064799.1
437	AC067968.1
438	AC068134.3
439	AC068234.1
440	AC068279.1
441	AC068446.1
442	AC068533.4
443	AC068547.1
444	AC068580.4
445	AC068620.3
446	AC068631.2
447	AC068831.7
448	AC068896.1
449	AC068946.1
450	AC068946.2
451	AC069282.1
452	AC069288.1
453	AC069368.1
454	AC069499.1
455	AC069503.2
456	AC072022.2
457	AC073063.1
458	AC073107.1
459	AC073111.4
460	AC073264.3
461	AC073349.2
462	AC073476.1
463	AC073508.2
464	AC073534.1
465	AC073585.1
466	AC073585.2
467	AC073610.1
468	AC073610.2
469	AC073621.1
470	AC073861.1
471	AC073869.1
472	AC073896.1
473	AC074141.1
474	AC074143.1
475	AC074143.2
476	AC078819.1
477	AC079140.4
478	AC079250.1
479	AC079447.1
480	AC079594.2
481	AC079781.4
482	AC079880.1
483	AC079944.2
484	AC080038.1
485	AC083829.1
486	AC083899.1
487	AC084337.1
488	AC084337.2
489	AC084824.1
490	AC084880.1
491	AC087163.2
492	AC087289.1
493	AC087289.4
494	AC087632.1
495	AC087721.2
496	AC090004.1
497	AC090114.3
498	AC090360.1
499	AC090517.4
500	AC090527.2
501	AC090607.2
502	AC090825.2
503	AC090877.1
504	AC091021.1
505	AC091057.5
506	AC091057.6
507	AC091167.1
508	AC091167.2
509	AC091167.4
510	AC091167.7
511	AC091390.4
512	AC091551.1
513	AC091812.1
514	AC091959.3
515	AC092042.3
516	AC092045.1
517	AC092070.2
518	AC092072.1
519	AC092073.1
520	AC092143.1
521	AC092155.2
522	AC092161.1
523	AC092296.3
524	AC092329.3
525	AC092338.1
526	AC092506.1
527	AC092587.1
528	AC092634.4
529	AC092647.5
530	AC092651.2
531	AC092656.1
532	AC092718.3
533	AC092718.8
534	AC092724.1
535	AC092821.1
536	AC092835.1
537	AC092881.1
538	AC092943.1
539	AC093155.3
540	AC093323.1
541	AC093512.2
542	AC093525.1
543	AC093525.2
544	AC093591.1
545	AC093616.1
546	AC093668.1
547	AC093668.2
548	AC093724.1
549	AC093724.3
550	AC093752.1
551	AC093827.3
552	AC093827.5
553	AC093838.2
554	AC093884.1
555	AC093890.1
556	AC093899.2
557	AC093909.1
558	AC096887.1
559	AC097065.1
560	AC097359.1
561	AC097625.2
562	AC097634.4
563	AC097637.1
564	AC097658.1
565	AC098484.3
566	AC098582.1
567	AC098588.1
568	AC098614.3
569	AC098650.1
570	AC098679.2
571	AC098847.1
572	AC098850.3
573	AC098934.1
574	AC099336.2
575	AC099489.1
576	AC099548.2
577	AC099560.2
578	AC100821.1
579	AC100854.1
580	AC103705.1
581	AC104109.3
582	AC104117.2
583	AC104389.4
584	AC104452.1
585	AC104532.1
586	AC104563.1
587	AC104758.3
588	AC105052.1
589	AC105052.2
590	AC105052.3
591	AC105250.1
592	AC106760.1
593	AC106782.1
594	AC106791.3
595	AC106795.1
596	AC106872.5
597	AC106886.5
598	AC107871.1
599	AC107959.5
600	AC108108.1
601	AC108463.1
602	AC108475.1
603	AC108488.2
604	AC108724.2
605	AC109992.1
606	AC110048.1
607	AC110079.1
608	AC110373.1
609	AC112128.1
610	AC112229.1
611	AC112229.3
612	AC112497.1
613	AC112777.1
614	AC113191.1
615	AC113404.3
616	AC113935.1
617	AC114490.1
618	AC114490.2
619	AC114490.3
620	AC114744.1
621	AC114936.1
622	AC115223.1
623	AC116353.5
624	AC116366.3
625	AC117378.1
626	AC118459.2
627	AC118549.1
628	AC118553.2
629	AC118754.1
630	AC119674.2
631	AC119751.3
632	AC120036.3
633	AC120057.2
634	AC120114.4
635	AC124068.1
636	AC124312.1
637	AC124319.1
638	AC124944.1
639	AC124944.2
640	AC125232.1
641	AC126283.2
642	AC126755.1
643	AC127502.1
644	AC127502.3
645	AC129492.1
646	AC129492.4
647	AC131160.1
648	AC131206.1
649	AC131392.1
650	AC131392.2
651	AC132008.2
652	AC132217.2
653	AC132812.1
654	AC132942.1
655	AC133552.2
656	AC133552.4
657	AC133555.3
658	AC133555.5
659	AC133561.1
660	AC134669.1
661	AC134878.2
662	AC135050.2
663	AC135506.1
664	AC135721.1
665	AC135983.2
666	AC135983.3
667	AC135983.4
668	AC136352.1
669	AC136475.10
670	AC137834.1
671	AC137936.2
672	AC138207.6
673	AC138207.8
674	AC138356.2
675	AC138392.1
676	AC138393.1
677	AC138409.2
678	AC138466.2
679	AC138649.2
680	AC138696.1
681	AC138747.4
682	AC138776.1
683	AC138811.2
684	AC138827.3
685	AC138866.1
686	AC138866.2
687	AC138894.1
688	AC138932.1
689	AC138951.1
690	AC138969.1
691	AC138969.2
692	AC139256.1
693	AC139494.1
694	AC139495.3
695	AC139530.1
696	AC139677.1
697	AC139677.2
698	AC139677.4
699	AC139677.5
700	AC139713.1
701	AC139768.1
702	AC139769.1
703	AC139795.1
704	AC140134.1
705	AC140479.2
706	AC140504.1
707	AC141586.1
708	AC142086.6
709	AC142381.3
710	AC144530.1
711	AC145138.1
712	AC145212.1
713	AC146335.1
714	AC146335.2
715	AC146944.1
716	AC146944.3
717	AC183084.1
718	AC207056.1
719	AC211429.1
720	AC211476.3
721	AC211476.4
722	AC211486.1
723	AC211486.3
724	AC217785.1
725	AC226119.2
726	AC231657.3
727	AC233699.6
728	AC233723.1
729	AC233968.1
730	AC233992.2
731	AC234782.3
732	AC234783.1
733	AC239798.2
734	AC239809.2
735	AC239811.1
736	AC239859.6
737	AC240274.1
738	AC241401.1
739	AC241556.3
740	AC241640.1
741	AC241640.4
742	AC241952.1
743	AC242376.2
744	AC242842.3
745	AC242843.1
746	AC243547.3
747	AC243562.2
748	AC243791.1
749	AC243791.2
750	AC243807.2
751	AC243837.1
752	AC243837.2
753	AC243837.4
754	AC243899.2
755	AC243919.1
756	AC244154.1
757	AC244197.3
758	AC244260.1
759	AC244489.1
760	AC244489.2
761	AC244669.1
762	AC244669.2
763	AC245033.1
764	AC245060.4
765	AC245078.1
766	AC245096.1
767	AC245100.3
768	AC245100.4
769	AC245297.1
770	AC245452.2
771	AC245690.2
772	AC253536.1
773	AC253572.1
774	AC254813.1
775	AC254813.2
776	AC256203.1
777	AC256236.1
778	AC256236.3
779	AC270107.1
780	AC270253.2
781	AC270272.2
782	AC270277.2
783	AC270289.2
784	AC270301.3
785	AC275440.2
786	ACAA1
787	ACAA2
788	ACACA
789	ACACB
790	ACAD10
791	ACAD11
792	ACAD8
793	ACAD9
794	ACADL
795	ACADM
796	ACADS
797	ACADSB
798	ACADVL
799	ACAN
800	ACAP1
801	ACAP2
802	ACAP3
803	ACAT1
804	ACAT2
805	ACBD3
806	ACBD4
807	ACBD5
808	ACBD6
809	ACBD7
810	ACCS
811	ACD
812	ACE
813	ACER1
814	ACER2
815	ACER3
816	ACHE
817	ACIN1
818	ACKR1
819	ACKR2
820	ACKR3
821	ACKR4
822	ACLY
823	ACO1
824	ACO2
825	ACOT1
826	ACOT11
827	ACOT13
828	ACOT2
829	ACOT4
830	ACOT7
831	ACOT8
832	ACOT9
833	ACOX1
834	ACOX2
835	ACOX3
836	ACOXL
837	ACP1
838	ACP2
839	ACP5
840	ACP6
841	ACP7
842	ACR
843	ACRBP
844	ACSBG1
845	ACSBG2
846	ACSF2
847	ACSF3
848	ACSL1
849	ACSL3
850	ACSL4
851	ACSL5
852	ACSL6
853	ACSM3
854	ACSM5
855	ACSS1
856	ACSS2
857	ACSS3
858	ACTA1
859	ACTA2
860	ACTB
861	ACTBL2
862	ACTC1
863	ACTG1
864	ACTG1P1
865	ACTG1P10
866	ACTG1P17
867	ACTG1P20
868	ACTG1P3
869	ACTG2
870	ACTL10
871	ACTL6A
872	ACTN1
873	ACTN3
874	ACTN4
875	ACTR10
876	ACTR1A
877	ACTR1B
878	ACTR2
879	ACTR3
880	ACTR3B
881	ACTR3C
882	ACTR5
883	ACTR6
884	ACTR8
885	ACTRT3
886	ACVR1
887	ACVR1B
888	ACVR1C
889	ACVR2A
890	ACVR2B
891	ACVRL1
892	ACY1
893	ACYP1
894	ACYP2
895	AD000671.1
896	AD000671.2
897	ADA
898	ADA2
899	ADAL
900	ADAM10
901	ADAM11
902	ADAM12
903	ADAM15
904	ADAM17
905	ADAM19
906	ADAM1B
907	ADAM20
908	ADAM20P1
909	ADAM21
910	ADAM22
911	ADAM23
912	ADAM28
913	ADAM32
914	ADAM33
915	ADAM8
916	ADAM9
917	ADAMDEC1
918	ADAMTS1
919	ADAMTS10
920	ADAMTS12
921	ADAMTS13
922	ADAMTS14
923	ADAMTS15
924	ADAMTS16
925	ADAMTS17
926	ADAMTS2
927	ADAMTS3
928	ADAMTS4
929	ADAMTS5
930	ADAMTS6
931	ADAMTS7
932	ADAMTS7P1
933	ADAMTS7P3
934	ADAMTS7P4
935	ADAMTS8
936	ADAMTS9
937	ADAMTSL1
938	ADAMTSL2
939	ADAMTSL3
940	ADAMTSL4
941	ADAMTSL5
942	ADAP1
943	ADAP2
944	ADAR
945	ADARB1
946	ADAT1
947	ADAT2
948	ADAT3
949	ADCK1
950	ADCK2
951	ADCK5
952	ADCY1
953	ADCY10
954	ADCY10P1
955	ADCY2
956	ADCY3
957	ADCY4
958	ADCY5
959	ADCY6
960	ADCY7
961	ADCY9
962	ADCYAP1
963	ADD1
964	ADD2
965	ADD3
966	ADGRA2
967	ADGRA3
968	ADGRB1
969	ADGRB2
970	ADGRB3
971	ADGRD1
972	ADGRE2
973	ADGRE5
974	ADGRF3
975	ADGRF5
976	ADGRG1
977	ADGRG2
978	ADGRG6
979	ADGRL1
980	ADGRL2
981	ADGRL3
982	ADGRL4
983	ADGRV1
984	ADH1A
985	ADH1B
986	ADH1C
987	ADH4
988	ADH5
989	ADH6
990	ADHFE1
991	ADI1
992	ADIPOR1
993	ADIPOR2
994	ADIRF
995	ADK
996	ADM
997	ADM2
998	ADM5
999	ADNP
1000	ADNP2
1001	ADO
1002	ADORA1
1003	ADORA2A
1004	ADORA2B
1005	ADPGK
1006	ADPRH
1007	ADPRHL1
1008	ADPRHL2
1009	ADPRM
1010	ADRA1A
1011	ADRA1B
1012	ADRA1D
1013	ADRA2A
1014	ADRA2C
1015	ADRB2
1016	ADRM1
1017	ADSL
1018	ADSS
1019	ADSSL1
1020	ADTRP
1021	AEBP1
1022	AEBP2
1023	AEN
1024	AF186192.2
1025	AF196969.1
1026	AF201337.1
1027	AF228730.5
1028	AF274858.1
1029	AFAP1
1030	AFAP1L1
1031	AFAP1L2
1032	AFDN
1033	AFF1
1034	AFF2
1035	AFF3
1036	AFF4
1037	AFG1L
1038	AFG3L1P
1039	AFG3L2
1040	AFMID
1041	AFP
1042	AFTPH
1043	AGA
1044	AGAP1
1045	AGAP10P
1046	AGAP12P
1047	AGAP14P
1048	AGAP2
1049	AGAP3
1050	AGAP4
1051	AGAP5
1052	AGAP6
1053	AGAP7P
1054	AGAP9
1055	AGBL2
1056	AGBL3
1057	AGBL5
1058	AGER
1059	AGFG1
1060	AGFG2
1061	AGGF1
1062	AGK
1063	AGL
1064	AGMAT
1065	AGMO
1066	AGO1
1067	AGO2
1068	AGO3
1069	AGO4
1070	AGPAT1
1071	AGPAT2
1072	AGPAT3
1073	AGPAT4
1074	AGPAT5
1075	AGPS
1076	AGRN
1077	AGT
1078	AGTPBP1
1079	AGTR1
1080	AGTRAP
1081	AHCTF1
1082	AHCY
1083	AHCYL1
1084	AHCYL2
1085	AHDC1
1086	AHI1
1087	AHNAK
1088	AHNAK2
1089	AHR
1090	AHRR
1091	AHSA1
1092	AHSA2P
1093	AICDA
1094	AIDA
1095	AIF1L
1096	AIFM1
1097	AIFM1P1
1098	AIFM2
1099	AIFM3
1100	AIG1
1101	AIM2
1102	AIMP1
1103	AIMP2
1104	AIP
1105	AIRE
1106	AJAP1
1107	AJM1
1108	AJUBA
1109	AK1
1110	AK2
1111	AK3
1112	AK3P3
1113	AK4
1114	AK4P1
1115	AK5
1116	AK6
1117	AK7
1118	AK8
1119	AK9
1120	AKAP1
1121	AKAP10
1122	AKAP11
1123	AKAP12
1124	AKAP13
1125	AKAP17A
1126	AKAP2
1127	AKAP3
1128	AKAP5
1129	AKAP6
1130	AKAP7
1131	AKAP8
1132	AKAP8L
1133	AKAP9
1134	AKIP1
1135	AKIRIN1
1136	AKIRIN2
1137	AKNA
1138	AKNAD1
1139	AKR1A1
1140	AKR1B1
1141	AKR1B10
1142	AKR1B15
1143	AKR1C1
1144	AKR1C2
1145	AKR1C3
1146	AKR1C7P
1147	AKR1E2
1148	AKR7A2
1149	AKR7A3
1150	AKR7L
1151	AKT1
1152	AKT1S1
1153	AKT2
1154	AKT3
1155	AKTIP
1156	AL009174.1
1157	AL020996.2
1158	AL021154.3
1159	AL021546.1
1160	AL021997.3
1161	AL022238.4
1162	AL022318.4
1163	AL022324.2
1164	AL023807.1
1165	AL031274.1
1166	AL031281.3
1167	AL031282.1
1168	AL031315.1
1169	AL031432.2
1170	AL031681.2
1171	AL031708.1
1172	AL031736.1
1173	AL031777.3
1174	AL031847.2
1175	AL034430.2
1176	AL035078.4
1177	AL035413.1
1178	AL035461.3
1179	AL035685.1
1180	AL049629.2
1181	AL049650.1
1182	AL049697.1
1183	AL049834.1
1184	AL049844.2
1185	AL049844.3
1186	AL050331.1
1187	AL096711.2
1188	AL096870.1
1189	AL109809.1
1190	AL109811.3
1191	AL109918.1
1192	AL110118.2
1193	AL117339.5
1194	AL117340.1
1195	AL117348.2
1196	AL118558.1
1197	AL121594.1
1198	AL121753.1
1199	AL121768.1
1200	AL121845.3
1201	AL121900.2
1202	AL132656.1
1203	AL133216.2
1204	AL133260.1
1205	AL133268.1
1206	AL133352.1
1207	AL133353.2
1208	AL133500.1
1209	AL133517.1
1210	AL135905.2
1211	AL136038.4
1212	AL136116.3
1213	AL136295.1
1214	AL136295.4
1215	AL136295.5
1216	AL136531.2
1217	AL136981.2
1218	AL136982.4
1219	AL137013.1
1220	AL137058.1
1221	AL137784.1
1222	AL138752.2
1223	AL139011.2
1224	AL139082.2
1225	AL139260.3
1226	AL139300.1
1227	AL139317.4
1228	AL139353.1
1229	AL139805.1
1230	AL157392.5
1231	AL157400.5
1232	AL157893.1
1233	AL157935.2
1234	AL160272.2
1235	AL161911.1
1236	AL162171.1
1237	AL162231.1
1238	AL162231.3
1239	AL162377.3
1240	AL162417.1
1241	AL163636.2
1242	AL353572.2
1243	AL353588.1
1244	AL353625.1
1245	AL353743.1
1246	AL353807.3
1247	AL354718.1
1248	AL354718.3
1249	AL354751.1
1250	AL354822.1
1251	AL355102.2
1252	AL355312.1
1253	AL355312.6
1254	AL355315.1
1255	AL355355.1
1256	AL355355.2
1257	AL355377.1
1258	AL355802.1
1259	AL355877.1
1260	AL355987.3
1261	AL356235.1
1262	AL356534.1
1263	AL356801.1
1264	AL357673.1
1265	AL358113.1
1266	AL358472.6
1267	AL359091.2
1268	AL359736.1
1269	AL359922.1
1270	AL360181.3
1271	AL365205.1
1272	AL390198.2
1273	AL390237.1
1274	AL390719.1
1275	AL390726.5
1276	AL390728.2
1277	AL390728.4
1278	AL390879.1
1279	AL391280.1
1280	AL391422.1
1281	AL391650.1
1282	AL391822.1
1283	AL391825.1
1284	AL391987.2
1285	AL441992.2
1286	AL445183.3
1287	AL445423.2
1288	AL445524.2
1289	AL445685.3
1290	AL450124.1
1291	AL450405.1
1292	AL512329.1
1293	AL512506.3
1294	AL512590.2
1295	AL512785.2
1296	AL513165.2
1297	AL513477.1
1298	AL513523.9
1299	AL583832.1
1300	AL589666.1
1301	AL589763.1
1302	AL589880.1
1303	AL589993.1
1304	AL590132.1
1305	AL590139.1
1306	AL590399.4
1307	AL590560.1
1308	AL590627.1
1309	AL590867.2
1310	AL591135.1
1311	AL591806.3
1312	AL592183.1
1313	AL592293.1
1314	AL593848.2
1315	AL603832.3
1316	AL604028.2
1317	AL627230.1
1318	AL627389.1
1319	AL645728.2
1320	AL645922.1
1321	AL645929.1
1322	AL645929.3
1323	AL645935.1
1324	AL645939.1
1325	AL662828.1
1326	AL662884.4
1327	AL669813.2
1328	AL669831.1
1329	AL669831.3
1330	AL669831.4
1331	AL669918.1
1332	AL671277.1
1333	AL671277.2
1334	AL671561.2
1335	AL671883.2
1336	AL691432.1
1337	AL691442.1
1338	AL713999.1
1339	AL731556.1
1340	AL731733.1
1341	AL732372.2
1342	AL732372.3
1343	AL773545.3
1344	AL807752.7
1345	AL844853.2
1346	AL845454.2
1347	AL845464.1
1348	AL928654.3
1349	AL928711.1
1350	AL954705.1
1351	ALAD
1352	ALAS1
1353	ALCAM
1354	ALDH16A1
1355	ALDH18A1
1356	ALDH1A1
1357	ALDH1A2
1358	ALDH1A3
1359	ALDH1B1
1360	ALDH1L2
1361	ALDH2
1362	ALDH3A1
1363	ALDH3A2
1364	ALDH3B1
1365	ALDH4A1
1366	ALDH5A1
1367	ALDH6A1
1368	ALDH7A1
1369	ALDH8A1
1370	ALDH9A1
1371	ALDOA
1372	ALDOC
1373	ALG1
1374	ALG10
1375	ALG10B
1376	ALG11
1377	ALG12
1378	ALG13
1379	ALG14
1380	ALG1L
1381	ALG1L13P
1382	ALG1L9P
1383	ALG2
1384	ALG3
1385	ALG5
1386	ALG6
1387	ALG8
1388	ALG9
1389	ALK
1390	ALKAL2
1391	ALKBH1
1392	ALKBH2
1393	ALKBH3
1394	ALKBH4
1395	ALKBH5
1396	ALKBH6
1397	ALKBH7
1398	ALKBH8
1399	ALMS1
1400	ALMS1P1
1401	ALOX12
1402	ALOX5AP
1403	ALOXE3
1404	ALPK1
1405	ALPK2
1406	ALPK3
1407	ALPL
1408	ALS2
1409	ALS2CL
1410	ALX1
1411	ALX3
1412	ALX4
1413	ALYREF
1414	AMACR
1415	AMBP
1416	AMBRA1
1417	AMD1
1418	AMD1P3
1419	AMDHD1
1420	AMDHD2
1421	AMER1
1422	AMFR
1423	AMH
1424	AMIGO1
1425	AMIGO2
1426	AMIGO3
1427	AMMECR1
1428	AMMECR1L
1429	AMN
1430	AMN1
1431	AMOT
1432	AMOTL1
1433	AMOTL2
1434	AMPD2
1435	AMPD3
1436	AMPH
1437	AMT
1438	AMY2B
1439	AMZ1
1440	AMZ2
1441	AMZ2P1
1442	ANAPC1
1443	ANAPC10
1444	ANAPC11
1445	ANAPC13
1446	ANAPC15
1447	ANAPC16
1448	ANAPC2
1449	ANAPC4
1450	ANAPC5
1451	ANAPC7
1452	ANG
1453	ANGEL1
1454	ANGEL2
1455	ANGPT1
1456	ANGPT2
1457	ANGPT4
1458	ANGPTL1
1459	ANGPTL2
1460	ANGPTL4
1461	ANGPTL5
1462	ANGPTL6
1463	ANGPTL7
1464	ANGPTL8
1465	ANK1
1466	ANK2
1467	ANK3
1468	ANKAR
1469	ANKDD1A
1470	ANKDD1B
1471	ANKEF1
1472	ANKFN1
1473	ANKFY1
1474	ANKH
1475	ANKHD1
1476	ANKHD1-EIF4EBP3
1477	ANKIB1
1478	ANKLE1
1479	ANKLE2
1480	ANKMY1
1481	ANKMY2
1482	ANKRA2
1483	ANKRD1
1484	ANKRD10
1485	ANKRD11
1486	ANKRD12
1487	ANKRD13A
1488	ANKRD13B
1489	ANKRD13C
1490	ANKRD13D
1491	ANKRD16
1492	ANKRD17
1493	ANKRD18B
1494	ANKRD18EP
1495	ANKRD19P
1496	ANKRD2
1497	ANKRD20A1
1498	ANKRD20A5P
1499	ANKRD23
1500	ANKRD24
1501	ANKRD26
1502	ANKRD27
1503	ANKRD28
1504	ANKRD29
1505	ANKRD30B
1506	ANKRD31
1507	ANKRD33
1508	ANKRD33B
1509	ANKRD34A
1510	ANKRD34C
1511	ANKRD35
1512	ANKRD36
1513	ANKRD36B
1514	ANKRD36BP1
1515	ANKRD36C
1516	ANKRD37
1517	ANKRD39
1518	ANKRD40
1519	ANKRD42
1520	ANKRD44
1521	ANKRD46
1522	ANKRD49
1523	ANKRD50
1524	ANKRD52
1525	ANKRD53
1526	ANKRD54
1527	ANKRD6
1528	ANKRD61
1529	ANKRD65
1530	ANKRD7
1531	ANKRD9
1532	ANKS1A
1533	ANKS1B
1534	ANKS3
1535	ANKS6
1536	ANKZF1
1537	ANLN
1538	ANO1
1539	ANO10
1540	ANO2
1541	ANO3
1542	ANO4
1543	ANO6
1544	ANO7
1545	ANO7L1
1546	ANO8
1547	ANO9
1548	ANOS1
1549	ANOS2P
1550	ANP32A
1551	ANP32B
1552	ANP32E
1553	ANPEP
1554	ANTXR1
1555	ANTXR2
1556	ANXA1
1557	ANXA10
1558	ANXA11
1559	ANXA13
1560	ANXA2
1561	ANXA2P1
1562	ANXA2P2
1563	ANXA2R
1564	ANXA3
1565	ANXA4
1566	ANXA5
1567	ANXA6
1568	ANXA7
1569	ANXA8
1570	ANXA8L1
1571	ANXA9
1572	AOC2
1573	AOC3
1574	AOPEP
1575	AOX1
1576	AP000295.1
1577	AP000311.1
1578	AP000346.2
1579	AP000347.1
1580	AP000349.1
1581	AP000351.2
1582	AP000356.3
1583	AP000523.1
1584	AP000580.1
1585	AP000646.1
1586	AP000721.1
1587	AP000769.1
1588	AP000781.2
1589	AP000812.5
1590	AP000866.4
1591	AP000873.1
1592	AP000944.2
1593	AP001267.5
1594	AP001273.2
1595	AP001324.1
1596	AP001453.5
1597	AP001496.3
1598	AP001781.2
1599	AP001931.1
1600	AP001992.1
1601	AP002373.1
1602	AP002414.2
1603	AP002495.1
1604	AP002748.4
1605	AP002884.3
1606	AP002956.1
1607	AP002990.1
1608	AP003071.5
1609	AP003072.2
1610	AP003084.1
1611	AP003108.2
1612	AP003170.1
1613	AP003419.1
1614	AP005061.1
1615	AP005212.2
1616	AP005242.2
1617	AP006222.1
1618	AP1AR
1619	AP1B1
1620	AP1G1
1621	AP1G2
1622	AP1M1
1623	AP1M2
1624	AP1S1
1625	AP1S2
1626	AP1S3
1627	AP2A1
1628	AP2A2
1629	AP2B1
1630	AP2M1
1631	AP2S1
1632	AP3B1
1633	AP3B2
1634	AP3D1
1635	AP3M1
1636	AP3M2
1637	AP3S1
1638	AP3S2
1639	AP4B1
1640	AP4E1
1641	AP4M1
1642	AP4S1
1643	AP5B1
1644	AP5M1
1645	AP5S1
1646	AP5Z1
1647	APAF1
1648	APBA1
1649	APBA2
1650	APBB1
1651	APBB1IP
1652	APBB2
1653	APBB3
1654	APC
1655	APC2
1656	APCDD1
1657	APCDD1L
1658	APEH
1659	APELA
1660	APEX1
1661	APEX2
1662	APH1A
1663	APH1B
1664	API5
1665	APIP
1666	APLF
1667	APLN
1668	APLNR
1669	APLP1
1670	APLP2
1671	APMAP
1672	APOA1
1673	APOA5
1674	APOBEC3B
1675	APOBEC3C
1676	APOBEC3D
1677	APOBEC3F
1678	APOBEC3G
1679	APOBEC3H
1680	APOBR
1681	APOC1
1682	APOD
1683	APOE
1684	APOL1
1685	APOL2
1686	APOL3
1687	APOL4
1688	APOL6
1689	APOLD1
1690	APOM
1691	APOO
1692	APOOL
1693	APOPT1
1694	APP
1695	APPBP2
1696	APPL1
1697	APPL2
1698	APRT
1699	APTX
1700	AQP1
1701	AQP11
1702	AQP3
1703	AQP7
1704	AQP9
1705	AQR
1706	AR
1707	ARAF
1708	ARAP1
1709	ARAP2
1710	ARAP3
1711	ARC
1712	ARCN1
1713	AREG
1714	AREL1
1715	ARF1
1716	ARF3
1717	ARF4
1718	ARF5
1719	ARF6
1720	ARFGAP1
1721	ARFGAP2
1722	ARFGAP3
1723	ARFGEF1
1724	ARFGEF2
1725	ARFGEF3
1726	ARFIP1
1727	ARFIP2
1728	ARFRP1
1729	ARG2
1730	ARGLU1
1731	ARHGAP1
1732	ARHGAP10
1733	ARHGAP11A
1734	ARHGAP11B
1735	ARHGAP12
1736	ARHGAP17
1737	ARHGAP18
1738	ARHGAP19
1739	ARHGAP20
1740	ARHGAP21
1741	ARHGAP22
1742	ARHGAP23
1743	ARHGAP24
1744	ARHGAP25
1745	ARHGAP26
1746	ARHGAP27
1747	ARHGAP28
1748	ARHGAP29
1749	ARHGAP30
1750	ARHGAP31
1751	ARHGAP32
1752	ARHGAP33
1753	ARHGAP35
1754	ARHGAP39
1755	ARHGAP4
1756	ARHGAP42
1757	ARHGAP44
1758	ARHGAP5
1759	ARHGAP6
1760	ARHGAP8
1761	ARHGAP9
1762	ARHGDIA
1763	ARHGDIB
1764	ARHGDIG
1765	ARHGEF1
1766	ARHGEF10
1767	ARHGEF10L
1768	ARHGEF11
1769	ARHGEF12
1770	ARHGEF16
1771	ARHGEF17
1772	ARHGEF18
1773	ARHGEF19
1774	ARHGEF2
1775	ARHGEF25
1776	ARHGEF26
1777	ARHGEF28
1778	ARHGEF3
1779	ARHGEF33
1780	ARHGEF34P
1781	ARHGEF35
1782	ARHGEF37
1783	ARHGEF39
1784	ARHGEF4
1785	ARHGEF40
1786	ARHGEF5
1787	ARHGEF6
1788	ARHGEF7
1789	ARHGEF9
1790	ARID1A
1791	ARID1B
1792	ARID2
1793	ARID3A
1794	ARID3B
1795	ARID3C
1796	ARID4A
1797	ARID4B
1798	ARID5A
1799	ARID5B
1800	ARIH1
1801	ARIH2
1802	ARIH2OS
1803	ARL1
1804	ARL10
1805	ARL13B
1806	ARL14EP
1807	ARL15
1808	ARL16
1809	ARL17A
1810	ARL17B
1811	ARL2
1812	ARL2-SNX15
1813	ARL2BP
1814	ARL3
1815	ARL4A
1816	ARL4C
1817	ARL4D
1818	ARL5A
1819	ARL5B
1820	ARL5C
1821	ARL6
1822	ARL6IP1
1823	ARL6IP4
1824	ARL6IP5
1825	ARL6IP6
1826	ARL8A
1827	ARL8B
1828	ARL9
1829	ARMC1
1830	ARMC10
1831	ARMC12
1832	ARMC2
1833	ARMC4
1834	ARMC5
1835	ARMC6
1836	ARMC7
1837	ARMC8
1838	ARMC9
1839	ARMCX1
1840	ARMCX2
1841	ARMCX3
1842	ARMCX4
1843	ARMCX5
1844	ARMCX5-GPRASP2
1845	ARMCX6
1846	ARMH1
1847	ARMH3
1848	ARMH4
1849	ARMS2
1850	ARMT1
1851	ARNT
1852	ARNT2
1853	ARNTL
1854	ARNTL2
1855	ARPC1A
1856	ARPC1B
1857	ARPC2
1858	ARPC3
1859	ARPC4
1860	ARPC4-TTLL3
1861	ARPC5
1862	ARPC5L
1863	ARPIN
1864	ARPIN-AP3S2
1865	ARPP19
1866	ARRB1
1867	ARRB2
1868	ARRDC1
1869	ARRDC2
1870	ARRDC3
1871	ARRDC4
1872	ARSA
1873	ARSB
1874	ARSD
1875	ARSE
1876	ARSG
1877	ARSI
1878	ARSJ
1879	ARSK
1880	ART5
1881	ARTN
1882	ARV1
1883	ARVCF
1884	AS3MT
1885	ASAH1
1886	ASAH2
1887	ASAH2B
1888	ASAP1
1889	ASAP2
1890	ASAP3
1891	ASB1
1892	ASB13
1893	ASB14
1894	ASB16
1895	ASB2
1896	ASB3
1897	ASB5
1898	ASB6
1899	ASB7
1900	ASB8
1901	ASB9
1902	ASCC1
1903	ASCC2
1904	ASCC3
1905	ASCL5
1906	ASDURF
1907	ASF1A
1908	ASF1B
1909	ASGR1
1910	ASH1L
1911	ASH2L
1912	ASIC1
1913	ASIC2
1914	ASIC3
1915	ASIC4
1916	ASIP
1917	ASL
1918	ASMT
1919	ASMTL
1920	ASNA1
1921	ASNS
1922	ASNSD1
1923	ASNSP1
1924	ASPA
1925	ASPDH
1926	ASPH
1927	ASPHD1
1928	ASPHD2
1929	ASPM
1930	ASPN
1931	ASPRV1
1932	ASPSCR1
1933	ASRGL1
1934	ASS1
1935	ASS1P12
1936	ASTE1
1937	ASTL
1938	ASTN1
1939	ASTN2
1940	ASXL1
1941	ASXL2
1942	ATAD1
1943	ATAD2
1944	ATAD2B
1945	ATAD3A
1946	ATAD3B
1947	ATAD3C
1948	ATAD5
1949	ATAT1
1950	ATE1
1951	ATE1-AS1
1952	ATF1
1953	ATF2
1954	ATF3
1955	ATF4
1956	ATF4P4
1957	ATF5
1958	ATF6
1959	ATF6B
1960	ATF7
1961	ATF7-NPFF
1962	ATF7IP
1963	ATF7IP2
1964	ATG10
1965	ATG101
1966	ATG12
1967	ATG13
1968	ATG14
1969	ATG16L1
1970	ATG16L2
1971	ATG2A
1972	ATG2B
1973	ATG3
1974	ATG4A
1975	ATG4B
1976	ATG4C
1977	ATG4D
1978	ATG5
1979	ATG7
1980	ATG9A
1981	ATG9B
1982	ATIC
1983	ATL1
1984	ATL2
1985	ATL3
1986	ATM
1987	ATMIN
1988	ATN1
1989	ATOH8
1990	ATOX1
1991	ATP10A
1992	ATP10D
1993	ATP11A
1994	ATP11B
1995	ATP11C
1996	ATP12A
1997	ATP13A1
1998	ATP13A2
1999	ATP13A3
[truncated: 14,918 more rows]
[truncated: 2 more columns]
